# Supplementary material for: Poly[[diaqua­(μ4-1H-benzimidazole-5,6-dicarboxyl­ato)strontium] monohydrate]
Source: Acta Crystallogr Sect E Struct Rep Online. 2009 Nov 21;65(Pt 12):m1643–4. doi: 10.1107/S1600536809048284 (PMC2971846; doi:10.1107/S1600536809048284)
Supplement: Supplementary file 2 [file e-65-m1643-Isup2.hkl]

# 
# h,k,l, Fc-squared, Fo-squared, sigma(Fo-squared) and status flag 
# 
data_I
_shelx_title '  P-1' 
_shelx_refln_list_code          4 
_shelx_F_calc_maximum      142.38 
_exptl_crystal_F_000       344.00 
_reflns_d_resolution_high  0.7707 
 
loop_ 
 _symmetry_equiv_pos_as_xyz 
 'x, y, z' 
 '-x, -y, -z' 
 
_cell_length_a     6.9088 
_cell_length_b     7.0925 
_cell_length_c    13.0375 
_cell_angle_alpha  80.860 
_cell_angle_beta   83.974 
_cell_angle_gamma  71.795 
 
_shelx_F_squared_multiplier     1.000 
 
loop_ 
 _refln_index_h 
 _refln_index_k 
 _refln_index_l 
 _refln_F_squared_calc 
 _refln_F_squared_meas 
 _refln_F_squared_sigma 
 _refln_observed_status 
   1   0   0       17.29       21.82      1.10 o 
   2   0   0    20271.72    24053.32   3735.85 o 
   3   0   0        0.95        8.74      0.80 o 
   4   0   0     2738.97     3009.58    139.47 o 
   5   0   0        9.37       20.69      2.57 o 
   6   0   0     1523.22     1546.27    214.18 o 
   7   0   0        8.54       15.26     10.80 o 
   8   0   0      496.47      603.45     96.35 o 
  -8   1   0        2.35        0.51     12.13 o 
  -7   1   0      778.09      921.79    109.30 o 
  -6   1   0       22.63       15.94      2.39 o 
  -5   1   0     1127.84     1149.18     54.66 o 
  -4   1   0        2.44        3.85      1.91 o 
  -3   1   0      200.86      205.28     19.41 o 
  -2   1   0        0.08        5.82      1.78 o 
  -1   1   0      181.98      155.38      3.40 o 
   0   1   0      391.80      332.14      9.42 o 
   1   1   0      396.91      365.31     11.07 o 
   2   1   0     5405.25     6243.14    374.37 o 
   3   1   0     1311.49     1372.13    145.51 o 
   4   1   0     2059.57     2172.78     95.85 o 
   5   1   0      974.72     1103.85     98.67 o 
   6   1   0      921.28      901.25     75.52 o 
   7   1   0      221.40      390.27     48.06 o 
   8   1   0      390.80      353.48     64.56 o 
  -7   2   0        9.22        5.90     13.29 o 
  -6   2   0       60.10       54.13      7.97 o 
  -5   2   0        4.60        1.28      2.20 o 
  -4   2   0      113.97      172.30      9.14 o 
  -3   2   0      125.14      153.38     10.34 o 
  -2   2   0     1393.62     1490.21     50.63 o 
  -1   2   0       12.69       13.17      1.97 o 
   0   2   0       72.49       78.62      3.67 o 
   1   2   0        2.14        3.84      0.88 o 
   2   2   0       37.05       59.21      3.52 o 
   3   2   0      187.83      214.85     12.56 o 
   4   2   0     1761.15     1697.32     54.30 o 
   5   2   0      234.39      254.12     24.34 o 
   6   2   0      481.22      508.95     42.39 o 
   7   2   0        1.21        1.83      4.97 o 
   8   2   0       54.14      124.44     23.23 o 
  -7   3   0      754.20      692.35    125.14 o 
  -6   3   0        9.45       11.89      4.07 o 
  -5   3   0      564.10      490.38     29.02 o 
  -4   3   0       13.85       30.07      4.04 o 
  -3   3   0     1895.72     2417.74    145.39 o 
  -2   3   0       68.62       90.98      6.31 o 
  -1   3   0     3232.08     5441.08    403.45 o 
   0   3   0        9.58       14.51      2.16 o 
   1   3   0     1276.44     1302.01     57.98 o 
   2   3   0      135.59      125.62      6.16 o 
   3   3   0      988.48     1351.41     48.18 o 
   4   3   0       63.26       83.56      5.55 o 
   5   3   0      677.84      741.63     25.68 o 
   6   3   0       46.06       42.60      4.69 o 
   7   3   0      569.24      637.19     68.92 o 
   8   3   0        1.26        0.56      8.09 o 
  -6   4   0      313.79      291.13     20.39 o 
  -5   4   0        4.97        7.30      2.84 o 
  -4   4   0     1281.12     1698.31    106.95 o 
  -3   4   0        3.93        2.05      2.30 o 
  -2   4   0     1565.77     1666.02     90.99 o 
  -1   4   0      563.62      714.42     39.05 o 
   0   4   0     1539.94     1399.59     85.78 o 
   1   4   0      860.35      856.18    124.23 o 
   2   4   0     2866.77     2910.64    363.32 o 
   3   4   0       16.49       15.85      2.64 o 
   4   4   0     1965.75     1983.22     93.87 o 
   5   4   0      144.78      203.43     13.31 o 
   6   4   0      413.47      434.61     19.48 o 
   7   4   0      148.52      117.82     20.26 o 
   8   4   0      230.95      240.61     33.02 o 
  -5   5   0      235.54      172.18     13.84 o 
  -4   5   0       44.76       52.14      8.65 o 
  -3   5   0      707.98      903.97     91.42 o 
  -2   5   0       26.21       44.81      4.03 o 
  -1   5   0      607.32      787.50     45.88 o 
   0   5   0       40.29      142.08     75.30 o 
   1   5   0      631.87      566.27     29.72 o 
   2   5   0      173.40      192.90     15.63 o 
   3   5   0      486.82      528.99     26.28 o 
   4   5   0      255.51      278.84     33.63 o 
   5   5   0      355.25      549.51     51.53 o 
   6   5   0      185.67      195.50     12.30 o 
   7   5   0      187.52      239.76     32.50 o 
   8   5   0       72.03       82.73     45.48 o 
  -4   6   0      371.53      367.56     54.29 o 
  -3   6   0      104.94       76.84      7.40 o 
  -2   6   0      480.26      434.27     27.78 o 
  -1   6   0       97.09      190.50     22.37 o 
   0   6   0     1565.36     1393.22     85.38 o 
   1   6   0       18.74       22.74      5.54 o 
   2   6   0     1399.03     1382.83     72.52 o 
   3   6   0       59.82       64.62      6.77 o 
   4   6   0      734.41      696.45     30.49 o 
   5   6   0      172.70      191.76     13.17 o 
   6   6   0      327.27      354.51     22.15 o 
   7   6   0       10.27       10.94      4.20 o 
   8   6   0      199.37      222.19     43.64 o 
  -3   7   0      275.33      261.55     41.13 o 
  -2   7   0      123.12      165.86     53.04 o 
  -1   7   0      119.07      167.34     45.97 o 
   0   7   0       71.62       78.70     15.63 o 
   1   7   0      141.25      122.38     13.51 o 
   2   7   0       83.28       75.00      7.91 o 
   3   7   0      246.95      243.50     16.13 o 
   4   7   0       83.41       75.86      7.00 o 
   5   7   0      186.67      247.42     24.00 o 
   6   7   0       98.77      122.89     13.35 o 
   7   7   0       68.54       89.64     10.28 o 
  -1   8   0       10.24       23.61     14.09 o 
   0   8   0      193.23      218.90     28.80 o 
   1   8   0       47.95       36.18     18.66 o 
   2   8   0      115.73       86.69     14.33 o 
   3   8   0       70.11       93.38     28.20 o 
   4   8   0      122.59       99.39      9.02 o 
   5   8   0        2.41        1.41      3.60 o 
   6   8   0       68.41       57.57     18.41 o 
   2   9   0       57.26       47.74     17.98 o 
   3   9   0      183.55      207.42     36.54 o 
  -6  -8   1       81.63       85.91     11.43 o 
  -5  -8   1       75.85       65.29     24.28 o 
  -4  -8   1      185.51      179.48     18.35 o 
  -3  -8   1      231.67      207.14     57.40 o 
  -2  -8   1      157.81      175.26     23.19 o 
  -1  -8   1      128.04      161.39     23.14 o 
   0  -8   1       81.70      114.74     51.33 o 
   1  -8   1       21.43       13.51     21.30 o 
  -7  -7   1       14.82       15.74      3.91 o 
  -6  -7   1      173.77      196.73     15.62 o 
  -5  -7   1       64.50       64.09      9.28 o 
  -4  -7   1       56.80       83.67     14.75 o 
  -3  -7   1      244.52      254.55     29.91 o 
  -2  -7   1       70.56       70.94      8.35 o 
  -1  -7   1      257.51      238.60     13.37 o 
   0  -7   1       72.61       44.74     10.76 o 
   1  -7   1      278.81      245.81     38.36 o 
   2  -7   1      160.06      258.30     40.06 o 
   3  -7   1      249.63      219.97     36.72 o 
  -7  -6   1       52.87       58.84      6.54 o 
  -6  -6   1      276.50      319.73     19.83 o 
  -5  -6   1      369.18      449.19     33.78 o 
  -4  -6   1      666.86      627.65     30.39 o 
  -3  -6   1      407.02      449.14     39.78 o 
  -2  -6   1      470.49      592.08     47.52 o 
  -1  -6   1       51.36       45.04      3.29 o 
   0  -6   1      936.62      865.73     67.00 o 
   1  -6   1      148.57      146.29     31.10 o 
   2  -6   1      465.51      386.50     57.26 o 
   3  -6   1       76.86       45.94     16.31 o 
   4  -6   1      238.36      304.72     37.83 o 
  -8  -5   1       76.37       86.58     27.00 o 
  -7  -5   1      217.81      257.96     23.28 o 
  -6  -5   1      153.80      176.15     14.66 o 
  -5  -5   1      522.40      633.20     27.87 o 
  -4  -5   1      140.46      221.60     54.90 o 
  -3  -5   1      456.24      562.75     26.91 o 
  -2  -5   1      377.86      347.90     16.75 o 
  -1  -5   1      674.46      618.07     26.49 o 
   0  -5   1      615.27      635.91     37.95 o 
   1  -5   1     1098.00     1022.37     41.84 o 
   2  -5   1      142.09      138.24      7.36 o 
   3  -5   1      739.85      793.56     53.95 o 
   4  -5   1       11.62       10.12      3.29 o 
   5  -5   1      226.21      181.57     15.43 o 
  -8  -4   1       74.86       71.99     20.98 o 
  -7  -4   1      253.02      309.67     39.47 o 
  -6  -4   1      197.87      216.88     11.38 o 
  -5  -4   1      253.63      443.06     17.12 o 
  -4  -4   1      523.39      555.17     19.68 o 
  -3  -4   1       23.97       60.24     18.65 o 
  -2  -4   1      477.36      413.60     16.29 o 
  -1  -4   1      323.60      365.59     17.07 o 
   0  -4   1      389.67      358.60     18.14 o 
   1  -4   1      826.05     1086.34     54.42 o 
   2  -4   1      464.75      412.40     22.62 o 
   3  -4   1       17.68       11.84      5.73 o 
   4  -4   1      916.90     1168.12     68.19 o 
   5  -4   1       21.81       52.21     11.03 o 
   6  -4   1      427.06      397.07     22.78 o 
  -8  -3   1       27.48       13.84      8.81 o 
  -7  -3   1      312.97      407.68     49.52 o 
  -6  -3   1      340.84      323.90     35.38 o 
  -5  -3   1      519.10      492.74     28.82 o 
  -4  -3   1      408.39      393.53     12.25 o 
  -3  -3   1     1360.90     1497.53     50.86 o 
  -2  -3   1      667.88      540.69     15.30 o 
  -1  -3   1     2579.71     2969.09    144.62 o 
   0  -3   1      356.07      348.43     18.50 o 
   1  -3   1     1495.22     1525.80    104.36 o 
   2  -3   1       91.11       84.64      6.40 o 
   3  -3   1      578.88      667.62     34.22 o 
   4  -3   1      309.60      293.59     17.95 o 
   5  -3   1      295.09      273.18     20.21 o 
   6  -3   1       78.12       81.95      7.40 o 
   7  -3   1      530.20      499.42     93.69 o 
  -8  -2   1      246.63      328.84     62.38 o 
  -7  -2   1      199.77      245.88     38.12 o 
  -6  -2   1      728.20      832.37     93.48 o 
  -5  -2   1       20.38       20.27      1.67 o 
  -4  -2   1     2070.17     2256.47    102.94 o 
  -3  -2   1      694.38      737.27     34.23 o 
  -2  -2   1     1967.69     2032.24     65.89 o 
  -1  -2   1     1778.65     1854.47    151.32 o 
   0  -2   1     5042.64     5625.42    390.85 o 
   1  -2   1      470.65      538.47     13.22 o 
   2  -2   1     4606.58     4974.78    345.53 o 
   3  -2   1       15.66       54.16     27.55 o 
   4  -2   1      804.04      984.06     39.56 o 
   5  -2   1      157.61      301.98     15.21 o 
   6  -2   1      260.20      257.28     15.38 o 
   7  -2   1       31.35       21.90     18.95 o 
  -8  -1   1      174.04      171.26     75.11 o 
  -7  -1   1      344.73      401.75     56.80 o 
  -6  -1   1      177.08      206.64     21.94 o 
  -5  -1   1     1130.17     1395.27    122.71 o 
  -4  -1   1        7.93       11.61      3.42 o 
  -3  -1   1     3465.71     4645.51    248.88 o 
  -2  -1   1      562.25      637.73     17.21 o 
  -1  -1   1     6035.14     6590.90    336.48 o 
   0  -1   1      322.86      254.05      8.10 o 
   1  -1   1     5371.39     5853.60    330.11 o 
   2  -1   1       79.15       80.25      3.42 o 
   3  -1   1     1301.20     1747.23     60.32 o 
   4  -1   1        1.10        1.34      1.40 o 
   5  -1   1      974.81      985.91     43.40 o 
   6  -1   1       30.71       23.68      2.95 o 
   7  -1   1      533.28      722.52    133.44 o 
   8  -1   1        7.01       15.09     12.31 o 
  -8   0   1      256.21      288.77     57.45 o 
  -7   0   1       19.70       42.33     27.95 o 
  -6   0   1      474.62      481.18     90.60 o 
  -5   0   1      160.15      239.20     27.48 o 
  -4   0   1      239.89      221.55     15.01 o 
  -3   0   1      943.31     1096.82    220.34 o 
  -2   0   1       34.92       44.18     14.22 o 
  -1   0   1      281.66      325.19      6.29 o 
   1   0   1      489.18      438.91     10.52 o 
   2   0   1     1733.21     1469.36     49.73 o 
   3   0   1        2.43        0.78      0.77 o 
   4   0   1     1779.33     1731.84     71.28 o 
   5   0   1       71.30       76.50      3.09 o 
   6   0   1     1501.82     1447.47     93.10 o 
   7   0   1       15.62       19.82     11.84 o 
   8   0   1      519.56      619.59    144.04 o 
  -8   1   1        9.19        5.52     10.26 o 
  -7   1   1      386.17      468.47     64.80 o 
  -6   1   1       11.87       13.04      7.98 o 
  -5   1   1     1125.79     1126.50     49.43 o 
  -4   1   1       59.25       64.10      2.99 o 
  -3   1   1     1389.00     2057.60    105.57 o 
  -2   1   1      117.95      129.22      3.94 o 
  -1   1   1     3230.55     3010.40    143.95 o 
   0   1   1     1204.42     1231.65     39.29 o 
   1   1   1     1832.38     1684.27     62.63 o 
   2   1   1     6290.15     7087.06    462.92 o 
   3   1   1     1295.74     1401.73     80.40 o 
   4   1   1     1445.17     1479.39     53.28 o 
   5   1   1      703.01      786.46     70.84 o 
   6   1   1      175.02      173.35     12.15 o 
   7   1   1       52.82       62.60     16.33 o 
   8   1   1        0.06       -1.04      6.75 o 
  -7   2   1      136.84      103.34     25.00 o 
  -6   2   1      238.72      216.53     15.28 o 
  -5   2   1      520.96      554.58     31.73 o 
  -4   2   1      525.81      793.41     44.17 o 
  -3   2   1      236.67      297.96     11.95 o 
  -2   2   1     2921.09     2909.65    201.82 o 
  -1   2   1        7.39       11.14      1.82 o 
   0   2   1      144.32      123.95      4.50 o 
   1   2   1        1.81        1.69      1.21 o 
   2   2   1      414.20      366.57     19.67 o 
   3   2   1       36.99       30.32      2.04 o 
   4   2   1     2421.59     2539.19     99.51 o 
   5   2   1        0.19        0.23      0.83 o 
   6   2   1     1515.90     1505.84     77.20 o 
   7   2   1        1.50       -3.49      6.15 o 
   8   2   1      441.18      444.60     80.13 o 
  -7   3   1      515.06      483.89     63.56 o 
  -6   3   1       37.58       48.85      9.29 o 
  -5   3   1      370.64      352.39     22.33 o 
  -4   3   1       49.62       52.70      5.27 o 
  -3   3   1     1819.13     2098.26    209.62 o 
  -2   3   1       22.07       40.17      4.47 o 
  -1   3   1     6814.67     7604.42    653.22 o 
   0   3   1        2.43        1.85      1.30 o 
   1   3   1     7283.17     9117.33    836.30 o 
   2   3   1       40.16       28.22      2.93 o 
   3   3   1     3487.01     4478.52    281.46 o 
   4   3   1        0.02       -0.27      0.95 o 
   5   3   1      765.04      907.23     46.13 o 
   6   3   1        0.61        3.20      1.66 o 
   7   3   1      387.01      578.49     50.85 o 
   8   3   1        0.24        0.38      4.37 o 
  -6   4   1      375.89      305.98     22.17 o 
  -5   4   1        7.70        9.09      6.65 o 
  -4   4   1     1284.87     1672.39    107.92 o 
  -3   4   1        7.62        6.73      2.60 o 
  -2   4   1     1111.30     1357.86    132.84 o 
  -1   4   1       38.22       49.75      6.26 o 
   0   4   1      556.13      404.84     18.79 o 
   1   4   1        9.64        6.22      2.20 o 
   2   4   1     3123.15     2625.84    116.91 o 
   3   4   1      134.76      238.30     16.36 o 
   4   4   1     2495.23     2387.85    113.18 o 
   5   4   1      322.70      369.82     16.43 o 
   6   4   1      230.25      203.42     20.30 o 
   7   4   1      175.63      166.87     14.29 o 
   8   4   1      246.90      282.37     53.09 o 
  -5   5   1      286.79      222.66     17.93 o 
  -4   5   1        0.30       -2.75      3.36 o 
  -3   5   1      830.77     1008.99     63.48 o 
  -2   5   1        3.12        3.99      2.99 o 
  -1   5   1      335.13      336.74     20.97 o 
   0   5   1        2.05       -0.75      2.17 o 
   1   5   1      355.16      423.45     23.98 o 
   2   5   1       22.57       29.84      3.65 o 
   3   5   1      689.63      758.98     30.49 o 
   4   5   1        0.51        0.88      1.67 o 
   5   5   1      492.88      605.45     51.62 o 
   6   5   1       14.82       16.24      3.89 o 
   7   5   1      217.65      241.43     19.77 o 
   8   5   1        4.54       -1.16      7.02 o 
  -4   6   1      182.07      174.86     49.96 o 
  -3   6   1        0.71        1.43      3.18 o 
  -2   6   1      101.89       89.01      9.16 o 
  -1   6   1        6.41       19.23      6.88 o 
   0   6   1      700.89      623.77     46.69 o 
   1   6   1        8.02       18.99      5.26 o 
   2   6   1      529.36      740.04     65.49 o 
   3   6   1        0.24       69.71     10.02 o 
   4   6   1      205.43      208.06     12.32 o 
   5   6   1       16.40       15.89      3.71 o 
   6   6   1      288.74      330.59     25.23 o 
   7   6   1        0.63       -1.42      2.06 o 
   8   6   1      334.54      376.41    102.19 o 
  -3   7   1      513.12      529.11     65.36 o 
  -2   7   1        0.01        6.73      6.42 o 
  -1   7   1      526.65      536.91     53.81 o 
   0   7   1        8.37        3.50      5.46 o 
   1   7   1      846.53      855.42    102.21 o 
   2   7   1       19.72       20.80      3.64 o 
   3   7   1      566.55      633.29     54.60 o 
   4   7   1        9.79       12.48      3.83 o 
   5   7   1      279.14      277.09     20.52 o 
   6   7   1       12.21       17.45      4.85 o 
   7   7   1      122.60      136.72     14.75 o 
  -1   8   1        3.36        4.01      5.68 o 
   0   8   1      366.08      462.34     45.89 o 
   1   8   1       27.85       19.58      7.55 o 
   2   8   1      221.29      221.49     32.90 o 
   3   8   1      164.21      202.73     22.10 o 
   4   8   1      365.86      351.04     29.21 o 
   5   8   1       47.82       30.83     14.21 o 
   6   8   1      238.86      207.24     18.93 o 
   2   9   1       60.05       61.33     15.61 o 
   3   9   1      227.10      261.85     56.60 o 
   4   9   1       32.17       22.77      4.87 o 
  -5  -8   2       38.49       34.56     15.05 o 
  -4  -8   2      166.88      136.58      9.16 o 
  -3  -8   2      159.83      217.06     25.64 o 
  -2  -8   2      283.06      111.75     24.26 o 
  -1  -8   2      257.39      311.08     52.76 o 
   0  -8   2      137.23      122.59     30.27 o 
   1  -8   2      107.64      137.33     33.88 o 
  -7  -7   2       94.86      122.11     12.65 o 
  -6  -7   2      326.18      337.95     22.49 o 
  -5  -7   2       95.27      126.06     19.10 o 
  -4  -7   2      211.49      181.18     26.70 o 
  -3  -7   2       54.94       43.56      7.07 o 
  -2  -7   2      293.58      240.40     12.05 o 
  -1  -7   2        9.39       17.35      8.34 o 
   0  -7   2      243.05      275.92     44.18 o 
   1  -7   2       82.64       75.72     20.73 o 
   2  -7   2      139.52      172.89     32.74 o 
   3  -7   2      152.88      116.02     45.48 o 
  -7  -6   2       95.31      210.67     45.63 o 
  -6  -6   2       31.23       47.35      7.26 o 
  -5  -6   2      207.51      277.02     25.00 o 
  -4  -6   2      358.98      369.86     18.96 o 
  -3  -6   2      161.29      161.53     30.03 o 
  -2  -6   2      280.21      266.28     33.47 o 
  -1  -6   2       50.73      138.27     18.36 o 
   0  -6   2      640.11      474.84    242.65 o 
   1  -6   2      348.15      464.86     47.38 o 
   2  -6   2      612.06      362.27    158.72 o 
   3  -6   2      453.21      396.69     79.44 o 
   4  -6   2      191.79      218.56     32.01 o 
  -8  -5   2      115.05      122.63     22.16 o 
  -7  -5   2      185.48      219.61     15.82 o 
  -6  -5   2      269.02      258.74     18.94 o 
  -5  -5   2      481.86      697.60     63.25 o 
  -4  -5   2      747.28      817.74     44.97 o 
  -3  -5   2      427.84      466.85     19.95 o 
  -2  -5   2     1552.78     1477.61     65.43 o 
  -1  -5   2      442.42      435.50     34.67 o 
   0  -5   2      740.97      870.08    103.88 o 
   1  -5   2      600.95      481.27    219.13 o 
   2  -5   2      183.17      237.92     14.27 o 
   3  -5   2      299.27      376.30     32.31 o 
   4  -5   2       60.45       42.98      7.12 o 
   5  -5   2      257.05      239.71     17.95 o 
  -8  -4   2       86.59       82.97     18.41 o 
  -7  -4   2      224.81      232.72     34.54 o 
  -6  -4   2      208.80      206.37     12.88 o 
  -5  -4   2      176.19      267.09     12.04 o 
  -4  -4   2      144.90      162.80      7.41 o 
  -3  -4   2        9.47        8.86      2.86 o 
  -2  -4   2      502.80      524.52     19.09 o 
  -1  -4   2      300.53      699.36     40.13 o 
   0  -4   2     1403.10     1408.89     48.76 o 
   1  -4   2      758.25     1048.25     77.66 o 
   2  -4   2      405.72      395.45     19.04 o 
   3  -4   2       53.50       47.54      9.14 o 
   4  -4   2      351.09      422.86     19.61 o 
   5  -4   2       68.02       79.98      8.83 o 
   6  -4   2      275.40      259.46     18.39 o 
  -8  -3   2       67.48       56.86     38.64 o 
  -7  -3   2      172.12      262.25     31.12 o 
  -6  -3   2      407.75      417.41     57.73 o 
  -5  -3   2      253.16      296.43     16.10 o 
  -4  -3   2      569.46      590.34     27.24 o 
  -3  -3   2      177.93      303.34     11.54 o 
  -2  -3   2      980.56     1005.38     29.60 o 
  -1  -3   2     1015.78     1086.55     69.97 o 
   0  -3   2      429.72      420.71     10.06 o 
   1  -3   2      785.28     1109.09     92.59 o 
   2  -3   2      127.53      143.28      9.59 o 
   3  -3   2      345.66      420.47     22.48 o 
   4  -3   2      296.52      234.86     16.61 o 
   5  -3   2      286.53      251.55     15.06 o 
   6  -3   2      140.81      146.44     18.12 o 
   7  -3   2      287.13      289.16     65.05 o 
  -8  -2   2      252.20      307.88    103.58 o 
  -7  -2   2      332.36      322.06     55.15 o 
  -6  -2   2      511.25      600.14     91.92 o 
  -5  -2   2      123.79      168.81     19.75 o 
  -4  -2   2     1129.70     1187.97     45.75 o 
  -3  -2   2      869.75     1159.60     94.15 o 
  -2  -2   2     2069.33     2123.38     69.70 o 
  -1  -2   2     4009.13     5324.33    251.05 o 
   0  -2   2     2982.51     3034.93    226.56 o 
   1  -2   2      166.52      152.37     17.04 o 
   2  -2   2     2812.26     2932.47    173.28 o 
   3  -2   2      103.04       86.00      6.26 o 
   4  -2   2     1283.39     1589.49     64.61 o 
   5  -2   2      362.97      423.30     22.47 o 
   6  -2   2      358.01      326.75     24.48 o 
   7  -2   2       56.91       49.58     16.05 o 
  -8  -1   2      202.93      198.77     49.51 o 
  -7  -1   2      261.66      310.90     51.62 o 
  -6  -1   2      477.82      524.23     98.04 o 
  -5  -1   2      489.58      488.79     50.75 o 
  -4  -1   2      267.95      287.91     20.29 o 
  -3  -1   2     2363.92     3037.57    283.92 o 
  -2  -1   2     1478.41     1612.51     72.46 o 
  -1  -1   2     2127.33     2170.69     90.93 o 
   1  -1   2      561.58      456.09     10.92 o 
   2  -1   2     1628.46     1630.61     55.73 o 
   3  -1   2     1105.78     1355.62     60.69 o 
   4  -1   2      492.71      441.73     30.06 o 
   5  -1   2     1102.63      980.13     74.50 o 
   6  -1   2        2.29        2.26      1.88 o 
   7  -1   2      426.57      428.36     54.36 o 
   8  -1   2        2.73        2.74      7.40 o 
  -8   0   2       84.10      114.61     59.85 o 
  -7   0   2       40.52       50.21     19.01 o 
  -6   0   2      104.93       95.67     20.33 o 
  -5   0   2      359.63      420.20     42.90 o 
  -4   0   2      412.86      438.23     36.55 o 
  -3   0   2     2525.23     3340.28    339.14 o 
  -2   0   2     1540.53     1577.13     77.96 o 
  -1   0   2       79.87       44.31      6.03 o 
   0   0   2     5131.16     4147.64    235.94 o 
   1   0   2       56.94       31.86      3.50 o 
   2   0   2      950.67      824.10     23.60 o 
   3   0   2     2482.02     2384.17    109.30 o 
   4   0   2      426.56      315.19     33.93 o 
   5   0   2      269.93      278.89     15.77 o 
   6   0   2      812.42      807.29     27.83 o 
   7   0   2        9.15       11.49      3.36 o 
   8   0   2      433.53      528.79     77.46 o 
  -8   1   2      119.03      111.30     56.29 o 
  -7   1   2      293.06      324.23     82.07 o 
  -6   1   2       39.58       42.17     22.73 o 
  -5   1   2      851.88      689.21     66.40 o 
  -4   1   2      588.13      519.92     27.55 o 
  -3   1   2     1097.18     1181.27     89.18 o 
  -2   1   2     1458.37     1502.64     63.64 o 
  -1   1   2     1810.08     1889.20     72.92 o 
   0   1   2       36.00       16.49      1.22 o 
   1   1   2     4646.98     5050.13    579.65 o 
   2   1   2      205.82      272.35      9.30 o 
   3   1   2     3386.54     3992.63    212.98 o 
   4   1   2       28.27       26.52      2.90 o 
   5   1   2     1578.21     1549.42     62.66 o 
   6   1   2      414.39      422.74     16.13 o 
   7   1   2      399.32      361.92     45.44 o 
   8   1   2      131.64      128.59     40.93 o 
  -7   2   2       98.39       69.47     20.80 o 
  -6   2   2      448.32      315.94     27.09 o 
  -5   2   2      341.77      355.80     28.67 o 
  -4   2   2     1152.44     1579.95     89.77 o 
  -3   2   2        7.66        9.24      1.62 o 
  -2   2   2     3344.97     3215.69    175.85 o 
  -1   2   2       34.90       45.97      2.47 o 
   0   2   2     3700.82     4028.75    243.22 o 
   1   2   2     1996.27     2282.16    366.43 o 
   2   2   2      518.46      351.99     11.59 o 
   3   2   2       95.36      136.16      6.58 o 
   4   2   2     1540.37     1395.68     46.16 o 
   5   2   2       65.65      112.53     10.30 o 
   6   2   2      368.16      358.53     16.70 o 
   7   2   2        4.59        3.27      4.74 o 
   8   2   2       71.30      223.64     30.90 o 
  -7   3   2      224.57      188.39     35.87 o 
  -6   3   2      224.08      234.32     34.76 o 
  -5   3   2      180.78      175.65     10.18 o 
  -4   3   2      440.52      433.10     21.23 o 
  -3   3   2      351.07      534.64     20.73 o 
  -2   3   2       64.46       53.06      4.03 o 
  -1   3   2      980.17      688.08     26.00 o 
   0   3   2      207.96      140.43      6.63 o 
   1   3   2     1012.31      908.43    154.23 o 
   2   3   2      150.19      115.26      9.79 o 
   3   3   2     1534.50     1552.38     65.43 o 
   4   3   2        7.31        9.73      1.79 o 
   5   3   2      769.68      711.10     55.68 o 
   6   3   2        1.47        1.04      1.31 o 
   7   3   2      468.59      482.49    101.80 o 
   8   3   2       11.96        6.80      6.73 o 
  -6   4   2      340.54      239.45     35.20 o 
  -5   4   2       94.77      112.21      9.38 o 
  -4   4   2      991.90     1270.83     70.96 o 
  -3   4   2       60.84       81.04     10.03 o 
  -2   4   2     1296.06     1360.68    178.91 o 
  -1   4   2      724.41      831.93     38.19 o 
   0   4   2     1289.61     1180.17     72.30 o 
   1   4   2      759.99      792.87     77.95 o 
   2   4   2     3187.76     3622.31    239.34 o 
   3   4   2      365.47      380.75     14.91 o 
   4   4   2     2758.96     2594.35    128.85 o 
   5   4   2      251.95      381.33     16.31 o 
   6   4   2      323.55      305.43     24.13 o 
   7   4   2       35.51       32.05      4.65 o 
   8   4   2      243.11      246.02     79.47 o 
  -5   5   2      252.20      234.15     17.91 o 
  -4   5   2        2.47       -0.12      2.84 o 
  -3   5   2      902.57     1106.04     56.27 o 
  -2   5   2       28.48       53.52      7.47 o 
  -1   5   2      665.63      705.57     81.05 o 
   0   5   2       69.56       80.58     10.26 o 
   1   5   2      487.32      495.04     26.98 o 
   2   5   2        7.75       14.77      3.60 o 
   3   5   2      552.06      578.10     60.47 o 
   4   5   2        0.47        1.44      2.10 o 
   5   5   2      571.80      675.99     39.63 o 
   6   5   2        1.17        2.51      1.98 o 
   7   5   2      490.33      590.56     34.81 o 
   8   5   2        0.18       -9.97     11.00 o 
  -4   6   2      156.80      220.75     48.72 o 
  -3   6   2      119.81      112.04     11.43 o 
  -2   6   2       95.35      132.38     23.51 o 
  -1   6   2       83.44       75.06     11.76 o 
   0   6   2      808.06      703.84     43.66 o 
   1   6   2        4.32        3.17      3.25 o 
   2   6   2      859.15      852.00     51.85 o 
   3   6   2        1.46        1.72      3.00 o 
   4   6   2      123.52      130.03     10.81 o 
   5   6   2        1.97        0.48      1.89 o 
   6   6   2      127.57      131.35     11.51 o 
   7   6   2        5.07        5.30      3.01 o 
   8   6   2      245.25      220.37     15.75 o 
  -3   7   2      480.46      305.42    104.93 o 
  -2   7   2       27.48       30.90      4.65 o 
  -1   7   2      474.27      560.50     56.12 o 
   0   7   2       18.14       18.04      6.30 o 
   1   7   2     1094.80     1174.58     92.18 o 
   2   7   2       13.08       23.16      8.38 o 
   3   7   2      979.51     1021.59     99.14 o 
   4   7   2        0.87        3.54      2.86 o 
   5   7   2      542.10      603.80     72.96 o 
   6   7   2        1.32        5.37      3.49 o 
   7   7   2      224.72      291.55     33.25 o 
  -1   8   2        1.45        1.38      7.94 o 
   0   8   2      453.92      508.00     78.82 o 
   1   8   2        0.53        3.03      4.51 o 
   2   8   2      135.61      144.06     16.37 o 
   3   8   2        6.69        7.32      3.21 o 
   4   8   2      203.94      191.73     20.42 o 
   5   8   2       12.33        2.34      3.86 o 
   6   8   2      188.71      182.01     21.68 o 
   1   9   2       79.76       98.89     29.65 o 
   2   9   2       29.58       32.98     13.10 o 
   3   9   2       55.49       47.17      6.80 o 
   4   9   2        6.07        2.42      6.39 o 
  -5  -8   3       90.66       67.56     39.56 o 
  -4  -8   3       48.34       -0.60      5.39 o 
  -2  -8   3      129.66      116.63     28.40 o 
  -1  -8   3      117.08       78.86     43.17 o 
   0  -8   3       53.28       78.19     44.60 o 
  -6  -7   3      136.67      174.12     25.28 o 
  -5  -7   3       29.23       35.70      6.18 o 
  -4  -7   3       79.84       77.64      7.18 o 
  -3  -7   3       75.35       67.38     10.02 o 
  -2  -7   3      330.61      337.65     44.77 o 
  -1  -7   3       46.39       56.33     17.24 o 
   0  -7   3      407.94      444.64     93.23 o 
   1  -7   3       57.82       55.85     29.16 o 
   2  -7   3      245.72      272.22     75.50 o 
  -7  -6   3      448.70      519.85     38.75 o 
  -6  -6   3        2.24        3.14      3.22 o 
  -5  -6   3      827.25     1192.18     69.65 o 
  -4  -6   3        5.41        5.45      3.27 o 
  -3  -6   3     1045.90     1176.36    138.17 o 
  -2  -6   3       38.60       25.00      8.96 o 
  -1  -6   3      514.41      434.66     44.99 o 
   0  -6   3        7.78       -0.51      7.35 o 
   1  -6   3      244.65      259.57     57.27 o 
   2  -6   3      182.97      119.36     37.37 o 
   3  -6   3      327.72      321.07     41.31 o 
   4  -6   3       81.38       89.64     18.21 o 
  -8  -5   3       84.76       64.16     22.41 o 
  -7  -5   3       70.07       82.87     14.85 o 
  -6  -5   3       50.38       58.63      8.34 o 
  -5  -5   3      320.10      323.64     16.61 o 
  -4  -5   3      198.40      235.46     23.69 o 
  -3  -5   3      650.77      923.01     40.66 o 
  -2  -5   3     1593.29     1531.24     68.79 o 
  -1  -5   3     1294.14     1457.68    119.48 o 
   0  -5   3     1117.14     1055.99    135.33 o 
   1  -5   3     1590.92     1489.01    130.54 o 
   2  -5   3      620.82      649.29     91.55 o 
   3  -5   3      431.73      409.08     23.48 o 
   4  -5   3      400.14      361.73     21.34 o 
   5  -5   3      212.30      198.06     21.68 o 
  -8  -4   3      115.43      106.55     29.82 o 
  -7  -4   3      295.46      279.32     76.37 o 
  -6  -4   3      349.85      349.87     17.19 o 
  -5  -4   3      374.55      535.18     29.33 o 
  -4  -4   3       76.58       93.48      6.45 o 
  -3  -4   3      192.41      331.44     16.21 o 
  -2  -4   3       17.98       18.26      2.87 o 
  -1  -4   3      339.55      328.92     10.78 o 
   0  -4   3      320.16      329.70     29.31 o 
   1  -4   3      551.65      655.90     51.38 o 
   2  -4   3       62.11       57.35     10.48 o 
   3  -4   3       29.63       23.21      4.84 o 
   4  -4   3       93.85      107.80     10.42 o 
   5  -4   3        7.75       13.23      6.04 o 
   6  -4   3      208.97      190.16     13.66 o 
  -8  -3   3      180.68      148.03     40.69 o 
  -7  -3   3       10.53       15.86     18.34 o 
  -6  -3   3      727.61      705.76     44.22 o 
  -5  -3   3       92.50      107.52      7.42 o 
  -4  -3   3     1038.62      990.90     59.82 o 
  -3  -3   3      233.24      268.01     12.65 o 
  -2  -3   3      467.12      468.30     16.47 o 
  -1  -3   3     1113.03     1161.24     71.53 o 
   0  -3   3      363.83      287.13     32.58 o 
   1  -3   3      338.52      289.28     20.55 o 
   2  -3   3     1174.19     1104.98     68.16 o 
   3  -3   3      148.05      145.95      8.55 o 
   4  -3   3     1089.61      978.79     45.30 o 
   5  -3   3      265.22      227.89     14.83 o 
   6  -3   3      352.43      374.95     30.00 o 
  -8  -2   3      170.72      178.73     45.39 o 
  -7  -2   3      273.47      320.17     92.02 o 
  -6  -2   3      225.99      233.40     38.99 o 
  -5  -2   3      593.12      739.10     70.90 o 
  -4  -2   3      644.37      726.34     41.53 o 
  -3  -2   3     2872.80     3136.06    221.85 o 
  -2  -2   3     3967.83     3899.74    231.67 o 
  -1  -2   3     5676.77     6205.77    451.71 o 
   0  -2   3     3570.62     3959.96    344.31 o 
   1  -2   3      596.13      988.81     60.78 o 
   2  -2   3      886.47      718.84     19.53 o 
   3  -2   3      249.78      233.35      7.76 o 
   4  -2   3     1320.20     1572.69     74.53 o 
   5  -2   3      634.83      866.58     41.09 o 
   6  -2   3      564.10      491.28     24.04 o 
   7  -2   3      164.67      125.09     10.39 o 
  -8  -1   3      135.22      139.61     70.83 o 
  -7  -1   3      185.51      251.00     46.74 o 
  -6  -1   3      468.28      486.87     59.38 o 
  -5  -1   3       63.57       89.32     18.05 o 
  -4  -1   3      161.84      130.64     16.52 o 
  -3  -1   3      679.88      731.46     46.81 o 
  -2  -1   3      512.12      440.04     20.39 o 
  -1  -1   3     2222.26     2371.64    159.97 o 
   0  -1   3      643.26      586.44     30.36 o 
   1  -1   3     1358.60     1202.20     52.25 o 
   2  -1   3     1080.41     1017.80     44.72 o 
   3  -1   3     1621.79     1970.83     82.78 o 
   4  -1   3      369.69      319.25     24.05 o 
   5  -1   3      834.76      822.47     39.47 o 
   6  -1   3       22.40       29.65      2.95 o 
   7  -1   3      275.87      259.15     35.13 o 
   8  -1   3       39.28       51.79     18.14 o 
  -8   0   3       50.65       88.24     31.27 o 
  -7   0   3      187.49      138.21     30.98 o 
  -6   0   3       32.15       19.50     10.47 o 
  -5   0   3      629.90      843.47     82.12 o 
  -4   0   3      370.74      356.97     32.65 o 
  -3   0   3     2381.18     2796.34    280.65 o 
  -2   0   3       48.74       29.15      3.64 o 
  -1   0   3      781.73      437.37     14.97 o 
   0   0   3      317.93      217.38     21.07 o 
   1   0   3      550.83      399.31     27.24 o 
   2   0   3      201.37      170.06     13.09 o 
   3   0   3     2260.99     2104.93    202.37 o 
   4   0   3      270.18      235.99     25.22 o 
   5   0   3      278.79      352.39     39.96 o 
   6   0   3      147.86      139.10     10.05 o 
   7   0   3       21.40       19.57      2.23 o 
   8   0   3      170.90      241.75     41.95 o 
  -7   1   3       98.30      143.92     32.94 o 
  -6   1   3      146.12      162.23     29.05 o 
  -5   1   3      658.55      653.51    108.46 o 
  -4   1   3      484.63      491.57     17.33 o 
  -3   1   3     1855.17     2510.02    105.86 o 
  -2   1   3     1345.83     1479.96     51.74 o 
  -1   1   3     1158.80     1173.09     83.73 o 
   0   1   3     1154.35     1085.74     38.27 o 
   1   1   3     3333.46     2935.16    164.90 o 
   2   1   3     2214.73     1976.17     74.07 o 
   3   1   3     3421.21     3272.06    232.25 o 
   4   1   3      377.92      343.48     19.48 o 
   5   1   3      951.54      981.08     37.74 o 
   6   1   3      300.95      308.80     17.71 o 
   7   1   3      292.06      360.41     17.62 o 
   8   1   3      232.07      217.66     29.75 o 
  -7   2   3      251.77      199.36     66.80 o 
  -6   2   3      406.41      363.82     80.94 o 
  -5   2   3      864.80     1037.03     48.90 o 
  -4   2   3     1376.70     1669.56     86.98 o 
  -3   2   3      338.33      332.82     13.28 o 
  -2   2   3     2072.63     1769.56     82.66 o 
  -1   2   3       14.27       64.65      4.06 o 
   0   2   3     2855.19     2950.66    161.91 o 
   1   2   3     2232.29     2202.69    104.08 o 
   2   2   3     1219.47     1073.38     48.61 o 
   3   2   3      537.39      481.08     27.91 o 
   4   2   3     2003.86     1970.17     84.44 o 
   5   2   3        4.51        2.96      1.84 o 
   6   2   3      787.97      784.87     57.56 o 
   7   2   3       73.45       70.16      4.12 o 
   8   2   3      159.68      205.29     73.91 o 
  -6   3   3      253.72      323.75     76.51 o 
  -5   3   3      216.35      207.57     10.47 o 
  -4   3   3      751.62      671.82     24.57 o 
  -3   3   3      302.25      401.88     17.95 o 
  -2   3   3      274.03      264.80     10.87 o 
  -1   3   3     1431.69     1303.38    108.56 o 
   0   3   3      473.13      427.14     21.18 o 
   1   3   3     2142.83     2457.42    414.60 o 
   2   3   3      596.92      567.66     22.78 o 
   3   3   3      652.34     1006.06     43.81 o 
   4   3   3      179.81      175.72      7.98 o 
   5   3   3      304.89      318.70     34.31 o 
   6   3   3      111.23      112.82     10.16 o 
   7   3   3      360.94      417.66    103.69 o 
   8   3   3        4.48        8.80     17.80 o 
  -6   4   3      225.87      138.22     46.14 o 
  -5   4   3       65.20       79.45     10.46 o 
  -4   4   3      308.08      356.91     19.41 o 
  -3   4   3       65.82       71.27      7.29 o 
  -2   4   3      349.87      468.28     35.40 o 
  -1   4   3     1171.14     1285.56     68.78 o 
   0   4   3      691.08      596.64     26.35 o 
   1   4   3      575.55      548.13     25.11 o 
   2   4   3     1963.19     1777.01    141.99 o 
   3   4   3       16.50       18.87      2.88 o 
   4   4   3     1883.93     1888.56    107.29 o 
   5   4   3      168.15      191.32     12.22 o 
   6   4   3      398.00      362.99     19.44 o 
   7   4   3      174.08      156.53     20.67 o 
   8   4   3      311.24      301.41     54.53 o 
  -5   5   3      157.27      126.51     18.97 o 
  -4   5   3       41.90       44.90      8.93 o 
  -3   5   3      382.55      573.51     27.37 o 
  -2   5   3       83.06      119.28     17.47 o 
  -1   5   3      458.40      751.90     49.04 o 
   0   5   3      447.84      469.84     55.36 o 
   1   5   3      380.59      498.43     27.35 o 
   2   5   3      236.37      218.91     14.56 o 
   3   5   3      441.07      489.32     45.23 o 
   4   5   3      104.10      103.37      9.28 o 
   5   5   3      321.09      380.16     49.92 o 
   6   5   3       40.22       38.57      5.66 o 
   7   5   3      197.49      194.71     29.20 o 
   8   5   3        5.87        7.02      2.65 o 
  -4   6   3      322.25      335.43     38.95 o 
  -3   6   3      255.17      257.46     21.11 o 
  -2   6   3      433.13      400.05     28.54 o 
  -1   6   3      324.91      331.56     29.02 o 
   0   6   3     1150.58     1056.51     63.94 o 
   1   6   3       70.09       96.62     11.19 o 
   2   6   3      643.05      905.45     67.94 o 
   3   6   3      175.88      173.61     13.35 o 
   4   6   3      204.42      193.55     17.39 o 
   5   6   3      110.29      103.17     10.79 o 
   6   6   3      199.44      191.48     16.04 o 
   7   6   3       12.66        7.52      5.55 o 
   8   6   3      262.70      233.86     23.96 o 
  -3   7   3      272.10      232.68     32.55 o 
  -2   7   3      100.18      141.92     17.24 o 
  -1   7   3      246.70      265.78     24.79 o 
   0   7   3        4.03       -1.21      3.35 o 
   1   7   3      600.07      787.91     55.32 o 
   2   7   3       10.14        8.30      5.94 o 
   3   7   3      684.85      726.59     75.55 o 
   4   7   3        5.91        9.58      3.77 o 
   5   7   3      517.03      638.54     52.53 o 
   6   7   3        3.29        1.72      2.81 o 
   7   7   3      249.14      326.50     32.40 o 
  -1   8   3        7.94        7.61      7.52 o 
   0   8   3      410.56      447.51     41.31 o 
   1   8   3       38.22       24.40     10.32 o 
   2   8   3      145.82      166.16     27.09 o 
   3   8   3       62.88       42.28      7.27 o 
   4   8   3      183.35      175.77     18.86 o 
   5   8   3       23.37       25.09      7.26 o 
   6   8   3      169.61      116.06     13.19 o 
   1   9   3       80.55       78.26     26.07 o 
   2   9   3       47.95       40.03      9.71 o 
   3   9   3       41.04       31.65      6.57 o 
   4   9   3       10.33        7.72      4.04 o 
  -4  -8   4       13.99        0.38      5.27 o 
  -3  -8   4      264.24      330.63     51.04 o 
  -2  -8   4        5.05        3.02     13.75 o 
  -1  -8   4      338.59      323.46     58.60 o 
   0  -8   4        0.46        6.78     10.30 o 
  -6  -7   4      368.35      406.23     38.04 o 
  -5  -7   4        0.76        5.79      9.92 o 
  -4  -7   4      286.41      333.34     41.99 o 
  -3  -7   4        0.37        0.19      4.44 o 
  -2  -7   4      729.66      787.18    139.24 o 
  -1  -7   4       65.08       78.13     19.31 o 
   0  -7   4      739.43      712.44     88.87 o 
   1  -7   4      167.68      160.00     30.47 o 
   2  -7   4      340.93      385.14     54.09 o 
  -6  -6   4      115.46      112.53     12.76 o 
  -5  -6   4      253.86      431.48     38.40 o 
  -4  -6   4      304.56      308.30     51.17 o 
  -3  -6   4      492.32      574.40     89.63 o 
  -2  -6   4       59.54       70.60     14.38 o 
  -1  -6   4      739.20      924.97     94.39 o 
   0  -6   4       19.91       26.42     10.59 o 
   1  -6   4      404.53      486.41     55.17 o 
   2  -6   4      157.28      147.81     25.42 o 
   3  -6   4      359.97      297.16     31.16 o 
   4  -6   4       64.33       72.08     13.20 o 
  -7  -5   4        4.31        2.78     11.07 o 
  -6  -5   4      142.25      153.57     17.11 o 
  -5  -5   4        2.68       10.21      9.61 o 
  -4  -5   4      141.23      176.85     19.34 o 
  -3  -5   4       16.42       30.01      7.00 o 
  -2  -5   4      348.37      326.24     30.45 o 
  -1  -5   4       26.47       40.94     10.37 o 
   0  -5   4       39.97       36.66     11.14 o 
   1  -5   4       85.18      204.60     48.79 o 
   2  -5   4       50.27       90.01     28.81 o 
   3  -5   4       56.86       51.35      9.67 o 
   4  -5   4      188.55      136.66     21.71 o 
   5  -5   4      123.13      103.79     13.98 o 
  -7  -4   4      165.51      195.94     39.01 o 
  -6  -4   4      101.25      113.14      8.88 o 
  -5  -4   4      327.45      407.43     22.76 o 
  -4  -4   4       90.32      109.93      8.30 o 
  -3  -4   4      824.79     1094.75     58.20 o 
  -2  -4   4      174.27      161.54     26.22 o 
  -1  -4   4      889.68     1169.64     90.13 o 
   0  -4   4      767.48      757.64     57.54 o 
   1  -4   4     1457.75     1937.88    164.37 o 
   2  -4   4       28.54       43.57      9.99 o 
   3  -4   4     1095.35      917.96     68.34 o 
   4  -4   4       25.20       26.18      3.58 o 
   5  -4   4      324.47      334.25     19.94 o 
   6  -4   4       13.84       12.11      3.58 o 
  -7  -3   4        0.70       -3.15      7.62 o 
  -6  -3   4     1011.17      988.94    159.74 o 
  -5  -3   4        5.02      120.53     12.06 o 
  -4  -3   4     2528.65     2490.67    150.43 o 
  -3  -3   4       24.33       25.26      3.60 o 
  -2  -3   4     2136.13     2177.98    107.13 o 
  -1  -3   4       54.87       61.76      3.71 o 
   0  -3   4      356.42      316.60     35.99 o 
   1  -3   4       71.49       79.33     18.65 o 
   2  -3   4      752.34      737.35     46.22 o 
   3  -3   4      158.47      281.85     24.84 o 
   4  -3   4      505.21      429.49     25.45 o 
   5  -3   4      479.97      418.13     31.90 o 
   6  -3   4      216.53      260.75     21.94 o 
  -7  -2   4      179.86      190.16     41.35 o 
  -6  -2   4       12.34       16.10     10.04 o 
  -5  -2   4      455.79      641.88     98.23 o 
  -4  -2   4       10.89       10.81      1.36 o 
  -3  -2   4     1427.18     1519.45     60.66 o 
  -2  -2   4     1592.93     1496.31     67.22 o 
  -1  -2   4     4352.66     6425.31    492.61 o 
   1  -2   4     3286.83     3708.72    275.38 o 
   2  -2   4      507.74      541.80     19.06 o 
   3  -2   4      988.37      915.71     33.56 o 
   4  -2   4      859.37     1062.88     42.33 o 
   5  -2   4      703.31      886.24     53.73 o 
   6  -2   4      263.44      244.43     13.66 o 
   7  -2   4      255.09      229.73     16.14 o 
  -7  -1   4      204.38      205.79     42.10 o 
  -6  -1   4      822.70      771.27    134.30 o 
  -5  -1   4      224.07      212.42     47.12 o 
  -4  -1   4      442.84      360.06     52.10 o 
  -3  -1   4      644.40      699.00     76.93 o 
  -2  -1   4      622.32      600.97     22.55 o 
  -1  -1   4      441.47      453.86     32.20 o 
   0  -1   4     3012.85     2715.24    206.53 o 
   1  -1   4       36.51       17.59      6.96 o 
   2  -1   4     3235.16     3071.17    169.64 o 
   3  -1   4      958.73     1043.90     72.42 o 
   4  -1   4      421.75      343.45     27.25 o 
   5  -1   4      536.24      512.29     32.47 o 
   6  -1   4       81.98      112.03      8.72 o 
   7  -1   4      135.49      128.53     20.26 o 
  -7   0   4      297.75      226.22     45.31 o 
  -6   0   4       42.56       44.38     15.25 o 
  -5   0   4      875.81     1060.50    154.65 o 
  -4   0   4      908.97      913.29     75.69 o 
  -3   0   4      812.10      758.96     51.60 o 
  -2   0   4     1004.32      721.74     90.55 o 
  -1   0   4      112.09       70.67      5.53 o 
   0   0   4      194.17      175.27     23.96 o 
   1   0   4       68.26       67.74      8.65 o 
   2   0   4      381.11      284.68     31.87 o 
   3   0   4     1630.99     1489.26    142.84 o 
   4   0   4      519.99      435.81     49.44 o 
   5   0   4      688.01      715.31    128.83 o 
   6   0   4       70.18       72.19      9.26 o 
   7   0   4      105.43       98.97      6.97 o 
   8   0   4       93.86       96.82     69.18 o 
  -7   1   4        2.26        2.16     12.83 o 
  -6   1   4      338.57      473.63     64.13 o 
  -5   1   4       48.25       46.21     13.74 o 
  -4   1   4      709.30      618.91     25.00 o 
  -3   1   4      833.85     1193.57    149.16 o 
  -2   1   4     3358.89     3755.02    208.55 o 
  -1   1   4      521.24      389.40     12.16 o 
   0   1   4     1643.39     1283.25     96.84 o 
   1   1   4      955.47      755.44     33.13 o 
   2   1   4      450.15      307.56     34.64 o 
   3   1   4      638.57      620.78     64.83 o 
   4   1   4      185.13      167.18     13.30 o 
   5   1   4      136.36      166.68     23.65 o 
   6   1   4      460.58      519.43     27.07 o 
   7   1   4      187.35      249.02     45.61 o 
   8   1   4      227.58      239.64     45.06 o 
  -7   2   4      259.15      162.22     38.74 o 
  -6   2   4      201.29      140.71     30.74 o 
  -5   2   4      566.86      876.09     43.76 o 
  -4   2   4      604.25      914.69     38.71 o 
  -3   2   4      701.06      632.92     29.58 o 
  -2   2   4      402.93      329.96     13.14 o 
  -1   2   4     1529.29     1451.27     60.20 o 
   0   2   4     3899.67     3869.96    230.64 o 
   1   2   4     5299.37     6767.34    536.15 o 
   2   2   4     4167.13     3754.92    240.19 o 
   3   2   4     1434.53     1289.38     49.40 o 
   4   2   4     1158.21     1035.47     40.94 o 
   5   2   4      146.62      161.01     13.91 o 
   6   2   4      504.04      511.66     34.31 o 
   7   2   4      288.09      299.87     21.74 o 
   8   2   4      222.72      325.80     56.57 o 
  -6   3   4      305.60      297.72     48.79 o 
  -5   3   4      241.33      237.58     30.53 o 
  -4   3   4      853.97      758.81     26.71 o 
  -3   3   4       19.90       72.30      5.63 o 
  -2   3   4      997.64      941.26     37.67 o 
  -1   3   4       17.41       85.64     54.73 o 
   0   3   4      943.15      864.68     63.78 o 
   1   3   4      690.52      923.94     56.82 o 
   2   3   4     1131.37     1064.62     53.26 o 
   3   3   4      447.82      364.38     17.32 o 
   4   3   4      336.11      281.83     12.48 o 
   5   3   4      306.77      260.47     23.38 o 
   6   3   4      268.26      273.06     29.15 o 
   7   3   4      315.81      374.34     31.24 o 
   8   3   4       15.58        6.73      8.80 o 
  -6   4   4      114.70       99.48     25.41 o 
  -5   4   4      119.96      133.94     11.40 o 
  -4   4   4      103.19      124.38      8.44 o 
  -3   4   4      133.90      172.67     12.12 o 
  -2   4   4      154.82      125.09      8.52 o 
  -1   4   4     1153.77     1266.56     67.56 o 
   0   4   4      824.72      834.60     45.01 o 
   1   4   4     1260.07     1200.58     58.07 o 
   2   4   4      378.33      311.67     17.64 o 
   3   4   4      217.45      212.42     22.10 o 
   4   4   4      557.74      551.37     24.04 o 
   5   4   4      483.95      534.62     32.46 o 
   6   4   4      220.67      208.84     24.60 o 
   7   4   4      263.97      219.98     23.52 o 
   8   4   4      173.31      134.79     14.19 o 
  -5   5   4      239.48      197.37     20.57 o 
  -4   5   4      224.53      199.06     12.11 o 
  -3   5   4      488.97      539.39     28.40 o 
  -2   5   4      272.17      263.95     20.04 o 
  -1   5   4     1138.40     1178.97     64.21 o 
   0   5   4      623.33      572.42     73.09 o 
   1   5   4      644.98      721.88     44.50 o 
   2   5   4      457.15      442.83     32.95 o 
   3   5   4      418.32      510.75     36.71 o 
   4   5   4      362.07      349.40     20.83 o 
   5   5   4      590.38      618.49     38.68 o 
   6   5   4      232.64      228.01     20.49 o 
   7   5   4      335.19      352.73     32.67 o 
   8   5   4       85.95       56.76      8.91 o 
  -4   6   4       81.62       38.04     18.96 o 
  -3   6   4      242.01      246.43     45.28 o 
  -2   6   4      358.65      371.75     59.73 o 
  -1   6   4      160.56      161.39     19.19 o 
   0   6   4      946.14      822.54     50.19 o 
   1   6   4       18.91       24.54      5.93 o 
   2   6   4      638.97      732.91    152.96 o 
   3   6   4       45.48       35.58      8.85 o 
   4   6   4      461.95      412.42     25.14 o 
   5   6   4      123.48      160.32     16.78 o 
   6   6   4      210.18      191.34     17.19 o 
   7   6   4        4.11        1.11      2.87 o 
   8   6   4      276.54      257.99     32.66 o 
  -3   7   4      173.67      113.50     37.17 o 
  -2   7   4      402.34      400.85     37.82 o 
  -1   7   4       87.42      132.21     16.06 o 
   0   7   4      325.75      287.95     25.50 o 
   1   7   4      113.38      125.20     19.26 o 
   2   7   4      139.67      101.45     16.23 o 
   3   7   4      162.40      224.03     36.04 o 
   4   7   4       67.25       50.10      7.56 o 
   5   7   4      109.45      151.10     24.54 o 
   6   7   4       23.14       16.17      6.33 o 
   7   7   4       51.19       69.29     19.68 o 
  -1   8   4       46.06       46.99     11.00 o 
   0   8   4      171.36      188.31     23.09 o 
   1   8   4      126.19      113.04     34.06 o 
   2   8   4      208.83      225.91     33.07 o 
   3   8   4      233.94      237.27     32.87 o 
   4   8   4      414.88      402.12     33.18 o 
   5   8   4       85.01       96.27     16.02 o 
   6   8   4      309.43      252.21     21.85 o 
   2   9   4      126.52      109.66     20.18 o 
   3   9   4      132.27      129.01     18.68 o 
   4   9   4       79.77       73.34     11.21 o 
  -4  -8   5        8.50        5.94      7.97 o 
  -3  -8   5      192.37      198.90     67.35 o 
  -2  -8   5        1.24       -0.34      6.40 o 
  -1  -8   5      295.14      304.96    100.10 o 
  -6  -7   5      233.59      256.78     46.29 o 
  -5  -7   5        2.82        7.18      6.34 o 
  -4  -7   5      215.00      205.55     50.84 o 
  -3  -7   5        2.13        0.34      4.69 o 
  -2  -7   5      353.50      314.04     42.43 o 
  -1  -7   5       19.88       37.21     25.34 o 
   0  -7   5      351.08      325.67     89.87 o 
   1  -7   5       36.02       30.98     25.86 o 
   2  -7   5      180.62      217.90     66.29 o 
  -7  -6   5       59.64       -5.68      7.09 o 
  -6  -6   5        0.58        3.40      5.98 o 
  -5  -6   5       52.56       72.08     20.52 o 
  -4  -6   5       17.37       21.24      7.55 o 
  -3  -6   5      104.29      124.58     18.10 o 
  -2  -6   5        2.29       -0.75      4.16 o 
  -1  -6   5      248.48      278.55     62.52 o 
   0  -6   5       46.16       61.23     17.08 o 
   1  -6   5      135.45      137.15     27.82 o 
   2  -6   5        0.24       -1.55     10.02 o 
   3  -6   5      240.51      199.01     41.88 o 
  -7  -5   5       77.70       69.37     19.56 o 
  -6  -5   5      459.48      525.46     38.09 o 
  -5  -5   5      211.27      220.43     16.98 o 
  -4  -5   5      683.35      606.32     46.69 o 
  -3  -5   5       41.61       52.42      9.58 o 
  -2  -5   5     1702.92     1599.01    134.47 o 
  -1  -5   5       20.95       21.15     15.10 o 
   0  -5   5      551.72      534.09     56.64 o 
   1  -5   5      105.99      105.82     20.24 o 
   2  -5   5      300.90      368.42     44.47 o 
   3  -5   5       79.20      157.62     31.19 o 
   4  -5   5      403.80      354.56     37.83 o 
   5  -5   5        1.12       -2.58      8.55 o 
  -7  -4   5      366.71      360.13     59.97 o 
  -6  -4   5       10.63       13.81      3.55 o 
  -5  -4   5      649.27      840.00     39.71 o 
  -4  -4   5       15.35       25.35      5.17 o 
  -3  -4   5     1772.15     2029.96    120.94 o 
  -2  -4   5       16.87       10.43      2.96 o 
  -1  -4   5     1743.38     1882.75    154.15 o 
   0  -4   5      876.55      753.57     89.78 o 
   1  -4   5     1516.51     1689.84    189.04 o 
   2  -4   5      660.17      577.06     46.35 o 
   3  -4   5     1389.98     1223.16     81.95 o 
   4  -4   5      133.00      149.64     19.80 o 
   5  -4   5      500.50      687.07     49.29 o 
  -8  -3   5      153.95      150.96     42.04 o 
  -7  -3   5       26.57       21.85     24.61 o 
  -6  -3   5      392.35      318.63     51.14 o 
  -5  -3   5      341.53      354.77     13.50 o 
  -4  -3   5     1004.98      924.60     34.34 o 
  -3  -3   5      422.33      518.32     27.52 o 
  -2  -3   5     1184.31     1078.60     60.31 o 
  -1  -3   5      120.70      117.21      5.96 o 
   0  -3   5      808.63      643.32     46.94 o 
   1  -3   5      131.56      132.42     11.44 o 
   2  -3   5     2264.17     2186.49    146.05 o 
   3  -3   5      214.38      230.99     20.78 o 
   4  -3   5      530.65      432.06     32.39 o 
   5  -3   5      209.93      181.36     20.17 o 
   6  -3   5       59.34       99.37     10.99 o 
  -8  -2   5        8.55        0.07     12.36 o 
  -7  -2   5      134.60      154.80     65.71 o 
  -6  -2   5       71.23       68.73     19.12 o 
  -5  -2   5      452.66      429.13     48.51 o 
  -4  -2   5      199.53      232.00      9.16 o 
  -3  -2   5      373.55      493.64     40.88 o 
  -2  -2   5        7.78        5.33      1.36 o 
  -1  -2   5       58.57       54.60      6.01 o 
   0  -2   5       95.11       87.83     10.05 o 
   1  -2   5      429.16      427.18     14.84 o 
   2  -2   5      261.10      300.76     18.14 o 
   3  -2   5      268.30      248.89     31.68 o 
   4  -2   5      151.28      251.56     12.24 o 
   5  -2   5      304.31      452.55     22.11 o 
   6  -2   5      171.03      137.31     16.80 o 
   7  -2   5      322.82      285.91     23.92 o 
  -8  -1   5      205.88      153.48     47.38 o 
  -7  -1   5       50.61       51.87     21.21 o 
  -6  -1   5      996.36      832.67     95.86 o 
  -5  -1   5       13.51       11.53      7.67 o 
  -4  -1   5     1070.33      929.12     36.48 o 
  -3  -1   5        9.77       14.01      3.54 o 
  -2  -1   5      898.77      817.93     44.80 o 
  -1  -1   5      317.83      234.02     13.41 o 
   0  -1   5     3203.06     2742.79    164.10 o 
   1  -1   5       46.98       32.77      9.49 o 
   2  -1   5     4289.11     4411.49    291.58 o 
   3  -1   5       38.89       30.44      5.98 o 
   4  -1   5      994.51     1033.37     60.21 o 
   5  -1   5        3.73        9.52      5.95 o 
   6  -1   5      531.77      645.01     48.81 o 
   7  -1   5        3.52        4.59      3.80 o 
  -7   0   5      255.87      248.39     50.75 o 
  -6   0   5       11.07       13.52     10.06 o 
  -5   0   5      847.02      961.08    101.35 o 
  -4   0   5      613.50      606.34     54.81 o 
  -3   0   5     1369.65     1100.17    112.33 o 
  -2   0   5      805.71      553.91     45.75 o 
  -1   0   5     2606.46     1701.67     93.94 o 
   0   0   5       36.69       25.91      4.07 o 
   1   0   5     1289.31     1076.61     55.04 o 
   2   0   5      735.53      565.18     26.68 o 
   3   0   5      833.69      775.97     35.96 o 
   4   0   5      727.78      709.79     82.15 o 
   5   0   5      699.37      779.44    195.04 o 
   6   0   5       40.95       50.03     11.72 o 
   7   0   5      239.42      202.35     30.74 o 
   8   0   5       86.26        0.16      9.19 o 
  -7   1   5        7.05        9.08     11.06 o 
  -6   1   5      677.89      729.23     88.49 o 
  -5   1   5       56.12       51.11     26.12 o 
  -4   1   5      758.86      613.78     42.63 o 
  -3   1   5        2.52       11.82      3.99 o 
  -2   1   5     4398.02     4912.92    320.11 o 
  -1   1   5       74.25       81.77      4.21 o 
   0   1   5     5174.17     4449.55    296.78 o 
   1   1   5      438.96      302.25     54.18 o 
   2   1   5      944.42      655.18    103.49 o 
   3   1   5     1059.93      857.25     89.96 o 
   4   1   5      351.72      254.55     13.85 o 
   5   1   5      168.93      145.95     11.29 o 
   6   1   5      574.69      582.37     30.55 o 
   7   1   5      139.34      180.05     23.72 o 
   8   1   5      203.59      235.89     74.61 o 
  -7   2   5      440.67      308.25     59.41 o 
  -6   2   5      108.45       83.07     41.00 o 
  -5   2   5      462.31      623.25     31.29 o 
  -4   2   5      348.38      371.90     15.08 o 
  -3   2   5      666.78      717.33     52.61 o 
  -2   2   5       42.93       42.77      4.87 o 
  -1   2   5     2428.00     3587.27    223.61 o 
   0   2   5     1565.86     1658.40     82.08 o 
   1   2   5     6487.63     7013.78    590.48 o 
   2   2   5     2774.62     2472.37    170.99 o 
   3   2   5     3447.40     2836.35    165.31 o 
   4   2   5      720.23      674.94     28.02 o 
   5   2   5      547.59      549.75     41.66 o 
   6   2   5      425.15      376.65     24.04 o 
   7   2   5      292.25      286.46     24.65 o 
   8   2   5      265.30      275.99     24.21 o 
  -6   3   5      153.70      164.23     59.65 o 
  -5   3   5      512.42      542.92     69.20 o 
  -4   3   5      606.84      619.90     33.36 o 
  -3   3   5      402.59      452.22     18.38 o 
  -2   3   5      764.50      798.55     38.46 o 
  -1   3   5      245.36      250.81     15.08 o 
   0   3   5       45.84       60.12     15.56 o 
   1   3   5      522.85      877.12     48.00 o 
   2   3   5      441.52      409.19     24.21 o 
   3   3   5       94.02      143.90     12.11 o 
   4   3   5      911.31      830.64     35.79 o 
   5   3   5      181.70      177.66     10.83 o 
   6   3   5      442.95      451.92     41.19 o 
   7   3   5      210.60      226.41     34.92 o 
   8   3   5       30.37       25.28      4.43 o 
  -6   4   5        1.51        5.14     14.85 o 
  -5   4   5      150.05      208.88     13.50 o 
  -4   4   5       37.24       45.58      7.00 o 
  -3   4   5      292.84      536.84     60.51 o 
  -2   4   5        5.96        5.99      2.99 o 
  -1   4   5      515.25      640.19     46.93 o 
   0   4   5      381.45      352.90     19.31 o 
   1   4   5       95.98      178.90     15.41 o 
   2   4   5       10.13        3.21      3.27 o 
   3   4   5       17.07       17.68      7.36 o 
   4   4   5       51.91       63.58      6.77 o 
   5   4   5      267.63      318.62     23.62 o 
   6   4   5       79.61       79.14     11.89 o 
   7   4   5      312.93      278.68     40.32 o 
   8   4   5       58.89       42.45      9.57 o 
  -5   5   5       62.82       36.73      5.58 o 
  -4   5   5      520.83      494.16     25.07 o 
  -3   5   5       47.04      184.69     15.56 o 
  -2   5   5      779.17      906.16     55.00 o 
  -1   5   5      518.31      879.61     48.76 o 
   0   5   5     1611.85     1489.88     85.42 o 
   1   5   5      471.34      498.30     35.83 o 
   2   5   5     1713.37     1519.97     95.08 o 
   3   5   5      193.59      250.88     27.26 o 
   4   5   5      629.57      563.73     33.81 o 
   5   5   5      228.66      322.04     35.47 o 
   6   5   5      281.43      277.83     28.55 o 
   7   5   5      129.90      145.52     20.63 o 
   8   5   5      152.94      134.43     12.26 o 
  -4   6   5       89.50       95.15      8.82 o 
  -3   6   5      515.67      476.27     29.67 o 
  -2   6   5      364.37      363.77     86.56 o 
  -1   6   5      588.76      612.01     46.15 o 
   0   6   5      545.69      509.81     33.37 o 
   1   6   5      299.16      271.21     21.15 o 
   2   6   5      448.59      484.43     42.39 o 
   3   6   5      505.68      563.17     44.56 o 
   4   6   5      756.18      694.34     42.20 o 
   5   6   5      356.72      412.87     28.75 o 
   6   6   5      320.35      279.43     23.02 o 
   7   6   5       39.77       33.26      9.49 o 
   8   6   5      195.09      174.82     15.56 o 
  -3   7   5      103.96       75.34     14.60 o 
  -2   7   5      173.14      177.15     17.86 o 
  -1   7   5       88.38       79.58     16.65 o 
   0   7   5      154.87      159.79     22.70 o 
   1   7   5       68.81      129.14     20.21 o 
   2   7   5      125.37      106.24     16.35 o 
   3   7   5      230.71      288.17     33.56 o 
   4   7   5      128.31      112.94     13.67 o 
   5   7   5      200.21      231.31     23.90 o 
   6   7   5       88.77      102.20     12.43 o 
   7   7   5       60.21       64.53     14.19 o 
  -1   8   5      100.36       75.55     17.14 o 
   0   8   5       56.37       84.94     18.88 o 
   1   8   5      190.55      170.32     22.79 o 
   2   8   5       40.09       25.75     10.75 o 
   3   8   5      241.96      237.71     27.00 o 
   4   8   5       91.48       85.86     14.79 o 
   5   8   5       47.75       29.90     18.78 o 
   6   8   5       90.48       36.93     18.50 o 
   2   9   5       57.88       45.91     31.70 o 
   3   9   5      167.00      135.87     27.37 o 
   4   9   5       72.36       46.86     14.09 o 
  -5  -7   6       15.91       24.33      8.87 o 
  -4  -7   6      294.32      292.81     38.51 o 
  -3  -7   6       51.03       42.03     13.18 o 
  -2  -7   6      493.54      456.57     91.28 o 
  -1  -7   6        0.62        1.45      6.28 o 
   0  -7   6      347.08      309.19     52.97 o 
   1  -7   6        0.99        5.43      9.14 o 
  -6  -6   6       10.63        8.72      4.22 o 
  -5  -6   6      161.79      181.30     19.73 o 
  -4  -6   6       36.77       24.74     12.89 o 
  -3  -6   6      241.61      255.02     29.56 o 
  -2  -6   6       15.84        7.19     11.28 o 
  -1  -6   6      490.97      550.22     65.24 o 
   0  -6   6       65.35       66.95     18.71 o 
   1  -6   6      273.15      381.85     53.24 o 
   2  -6   6        0.64       -1.26      4.47 o 
   3  -6   6      194.96      148.82     23.35 o 
  -7  -5   6       30.62       28.97     22.88 o 
  -6  -5   6      339.07      398.18     26.14 o 
  -5  -5   6       70.27      139.84     30.27 o 
  -4  -5   6      370.10      332.40     23.18 o 
  -3  -5   6        4.54        5.52      2.64 o 
  -2  -5   6      800.80      760.62    101.63 o 
  -1  -5   6        2.70        4.41      5.57 o 
   0  -5   6      657.48      537.53     92.22 o 
   1  -5   6       70.52       51.48     13.04 o 
   2  -5   6      534.17      606.33     76.99 o 
   3  -5   6       13.36       11.43      6.46 o 
   4  -5   6      442.06      331.74     43.03 o 
  -7  -4   6      169.88      149.09     55.97 o 
  -6  -4   6       24.91       21.43      2.58 o 
  -5  -4   6      315.54      428.11     20.42 o 
  -4  -4   6       97.36      111.89     11.40 o 
  -3  -4   6      728.27     1001.30     54.05 o 
  -2  -4   6       55.53       38.69      3.57 o 
  -1  -4   6      454.03      405.35     56.51 o 
   0  -4   6       16.11       18.86      5.18 o 
   1  -4   6      410.82      430.15     30.31 o 
   2  -4   6       72.01       64.78      9.88 o 
   3  -4   6      718.74      585.84     66.29 o 
   4  -4   6       23.06       27.10      8.76 o 
   5  -4   6      240.70      278.83     42.89 o 
  -7  -3   6       32.39       31.66     16.52 o 
  -6  -3   6      291.41      260.37     16.70 o 
  -5  -3   6        8.05        4.16      1.36 o 
  -4  -3   6      716.46      668.27     28.53 o 
  -3  -3   6       27.23       38.06      3.42 o 
  -2  -3   6     1323.12     1369.65     69.48 o 
  -1  -3   6      177.36      211.65     27.24 o 
   0  -3   6      668.54      545.76     37.75 o 
   1  -3   6       95.88       72.30      8.95 o 
   2  -3   6     1904.77     1713.73    116.80 o 
   3  -3   6        0.77        3.04      3.22 o 
   4  -3   6      819.50      735.70     48.87 o 
   5  -3   6        0.32        1.58      3.50 o 
   6  -3   6      268.90      273.20     25.76 o 
  -7  -2   6      238.57      199.59     45.09 o 
  -6  -2   6      101.43       71.06     30.96 o 
  -5  -2   6      848.89      813.58     63.25 o 
  -4  -2   6      126.69      115.77      5.67 o 
  -3  -2   6     1295.71     1284.72     53.44 o 
  -2  -2   6       16.21        6.29      4.07 o 
  -1  -2   6      995.02     1026.74     69.93 o 
   0  -2   6       74.63      124.47     13.14 o 
   1  -2   6     1746.72     2341.05    123.90 o 
   2  -2   6      263.38      217.36     11.17 o 
   3  -2   6      728.71      653.97     38.32 o 
   4  -2   6       47.51       66.36      6.83 o 
   5  -2   6      341.36      430.88     27.42 o 
   6  -2   6        9.03        9.58      7.38 o 
   7  -2   6      385.44      360.38     31.38 o 
  -7  -1   6        0.51        7.90     18.37 o 
  -6  -1   6      558.31      531.88    112.98 o 
  -5  -1   6        6.12        6.70     11.41 o 
  -4  -1   6      893.85      705.29     23.59 o 
  -3  -1   6       98.38       92.75      9.01 o 
  -2  -1   6      902.84      840.02     47.08 o 
  -1  -1   6       29.72       40.13      5.27 o 
   0  -1   6     3509.32     2637.35    151.51 o 
   1  -1   6      986.81      845.26     41.56 o 
   2  -1   6     2850.29     2732.50    163.91 o 
   3  -1   6      475.62      522.56     32.14 o 
   4  -1   6      437.28      433.11     30.93 o 
   5  -1   6       43.12       52.71      7.26 o 
   6  -1   6      537.99      734.55     60.50 o 
   7  -1   6       17.69       21.47      5.22 o 
  -7   0   6      586.38      487.16     83.57 o 
  -6   0   6        0.16        2.90      7.38 o 
  -5   0   6     1169.67     1578.94    236.65 o 
  -4   0   6       66.04       61.34      3.58 o 
  -3   0   6      796.59      523.61     49.93 o 
  -2   0   6       32.34       20.18      3.03 o 
  -1   0   6     1947.46     1455.51     72.17 o 
   0   0   6       34.76       38.63      5.43 o 
   1   0   6     2549.84     2033.77    149.32 o 
   2   0   6      459.63      345.70     28.95 o 
   3   0   6      952.04      813.47     47.75 o 
   4   0   6      671.33      587.96     29.19 o 
   5   0   6      670.43      763.16    138.51 o 
   6   0   6       24.42       21.36      6.56 o 
   7   0   6      179.84      155.02     20.57 o 
   8   0   6       14.79        0.06      5.05 o 
  -7   1   6        5.31       18.62     25.86 o 
  -6   1   6      437.52      490.57     67.18 o 
  -5   1   6        0.50        0.91      5.48 o 
  -4   1   6      448.29      430.33     18.39 o 
  -3   1   6      238.66      399.24     36.61 o 
  -2   1   6     2796.19     2977.43    248.03 o 
  -1   1   6      361.30      295.93     12.60 o 
   0   1   6     3928.89     3269.61    454.92 o 
   1   1   6       12.63        9.22      2.92 o 
   2   1   6     1164.76      915.89    173.35 o 
   3   1   6       12.33       14.55      3.00 o 
   4   1   6      870.62      629.61     60.36 o 
   5   1   6       23.60       16.60      4.49 o 
   6   1   6      891.29      815.74     43.88 o 
   7   1   6      105.66      150.67     42.59 o 
   8   1   6      192.02      196.46     17.06 o 
  -7   2   6      320.43      235.93     53.48 o 
  -6   2   6        0.16        6.34      9.58 o 
  -5   2   6      237.85      255.23     61.49 o 
  -4   2   6       52.24       81.33      6.46 o 
  -3   2   6      306.10      380.69     20.70 o 
  -2   2   6      399.00      411.90     21.42 o 
  -1   2   6      505.11      484.95     20.44 o 
   0   2   6       32.97       40.80      5.19 o 
   1   2   6      126.48       91.90      7.22 o 
   2   2   6      333.46      254.84     17.83 o 
   3   2   6      529.44      483.40     32.25 o 
   4   2   6        5.07        6.44      3.46 o 
   5   2   6      555.55      557.19     27.21 o 
   6   2   6       64.66       57.92      8.06 o 
   7   2   6      285.99      274.44     27.97 o 
   8   2   6      144.16      143.43     17.95 o 
  -6   3   6      112.02      163.32     39.30 o 
  -5   3   6       32.46       16.23      6.96 o 
  -4   3   6      506.71      458.97     32.76 o 
  -3   3   6       93.02      156.63     10.71 o 
  -2   3   6     2331.34     2329.20    133.90 o 
  -1   3   6       30.05       49.14     19.66 o 
   0   3   6     1031.66      962.67     54.39 o 
   1   3   6      112.21       87.51     13.37 o 
   2   3   6     1749.65     1718.77    100.55 o 
   3   3   6       10.48       22.63      5.25 o 
   4   3   6     1811.22     1648.67     77.90 o 
   5   3   6       12.77       13.05      3.80 o 
   6   3   6      860.62      925.48     86.49 o 
   7   3   6        2.44        2.56      3.10 o 
   8   3   6      162.18      143.68     15.96 o 
  -5   4   6      670.74      809.94     66.66 o 
  -4   4   6        9.72       66.23     10.83 o 
  -3   4   6     1737.83     1945.41    116.66 o 
  -2   4   6        2.60       -1.13      4.80 o 
  -1   4   6     2045.48     2332.81    150.13 o 
   0   4   6      464.21      484.50     26.88 o 
   1   4   6     1314.22     1418.62     91.88 o 
   2   4   6       25.35       18.57      5.37 o 
   3   4   6      514.42      475.09     45.24 o 
   4   4   6       86.94       84.72      9.20 o 
   5   4   6      370.99      442.66     28.35 o 
   6   4   6      211.37      215.38     20.32 o 
   7   4   6      322.35      289.51     28.49 o 
   8   4   6       77.40       45.19     16.66 o 
  -5   5   6       31.89       31.92     15.95 o 
  -4   5   6      272.76      250.24     19.76 o 
  -3   5   6       41.76       58.30     11.62 o 
  -2   5   6      203.39      190.95     22.88 o 
  -1   5   6      539.34      446.91     26.21 o 
   0   5   6      586.49      730.73     52.02 o 
   1   5   6      796.63     1092.48     64.78 o 
   2   5   6     1801.77     1631.64    109.94 o 
   3   5   6      665.50      760.80     56.94 o 
   4   5   6      679.86      504.22     98.51 o 
   5   5   6      634.13      659.58     56.07 o 
   6   5   6      225.95      251.36     20.82 o 
   7   5   6      227.68      242.06     23.73 o 
   8   5   6      109.35       99.87     15.55 o 
  -4   6   6       29.07       49.12      7.81 o 
  -3   6   6      381.25      389.56     39.40 o 
  -2   6   6      123.78      132.44     19.35 o 
  -1   6   6      228.20      253.64     24.96 o 
   0   6   6       10.00        9.85      5.54 o 
   1   6   6      133.55      221.22     24.29 o 
   2   6   6        3.22       -2.65      3.90 o 
   3   6   6      285.80      244.07     37.76 o 
   4   6   6      214.68      204.91     26.09 o 
   5   6   6      225.47      249.87     21.33 o 
   6   6   6       81.05       78.12     10.31 o 
   7   6   6       24.09       23.11      6.71 o 
   8   6   6       62.80       76.97     28.47 o 
  -2   7   6      235.94      242.59     21.51 o 
  -1   7   6       29.26       22.04     16.56 o 
   0   7   6      329.61      298.73     27.93 o 
   1   7   6        3.34        0.90      4.30 o 
   2   7   6      272.37      234.13     37.28 o 
   3   7   6        6.25        3.77      4.60 o 
   4   7   6      176.17      162.78     18.54 o 
   5   7   6        6.80        5.71      5.28 o 
   6   7   6      251.28      253.00     25.21 o 
   7   7   6        2.40        2.96      3.76 o 
  -1   8   6      158.25      157.46     20.26 o 
   0   8   6       17.06       58.47     12.61 o 
   1   8   6      321.77      336.31     34.69 o 
   2   8   6       88.39       62.68     18.02 o 
   3   8   6      331.76      310.53     37.96 o 
   4   8   6      118.28      123.61     16.09 o 
   5   8   6      114.96       98.54     32.65 o 
   6   8   6       28.20       22.22     10.13 o 
   3   9   6      146.36      126.12     39.34 o 
  -4  -7   7      112.52       89.15     13.78 o 
  -3  -7   7       71.11       59.25     15.85 o 
  -2  -7   7      143.03      117.67     25.24 o 
  -1  -7   7        9.70        9.08      9.54 o 
   0  -7   7      131.06      109.71     26.20 o 
   1  -7   7        7.45        4.02     11.35 o 
  -6  -6   7       25.60       14.46      3.73 o 
  -5  -6   7      131.71      170.89     16.92 o 
  -4  -6   7       79.77       75.86      9.76 o 
  -3  -6   7      188.45      197.22     26.16 o 
  -2  -6   7       50.32       34.19     12.16 o 
  -1  -6   7      361.06      360.10     81.71 o 
   0  -6   7      197.38      196.60     31.67 o 
   1  -6   7      331.82      366.60     66.03 o 
   2  -6   7       96.15       80.17     25.88 o 
   3  -6   7      156.07      127.16     27.77 o 
  -6  -5   7      426.69      495.81     25.56 o 
  -5  -5   7      211.74      203.51     16.18 o 
  -4  -5   7      366.13      336.04     21.30 o 
  -3  -5   7       55.23       60.26      6.73 o 
  -2  -5   7      309.33      303.05     24.43 o 
  -1  -5   7       23.16       18.58      7.76 o 
   0  -5   7      327.09      269.83     26.14 o 
   1  -5   7      209.08      178.47     25.12 o 
   2  -5   7      388.55      442.99     40.29 o 
   3  -5   7       47.30       38.49     13.59 o 
   4  -5   7      341.90      309.13     35.53 o 
  -7  -4   7       88.33       82.79     25.06 o 
  -6  -4   7      103.51       97.83      7.55 o 
  -5  -4   7      280.95      301.59     14.88 o 
  -4  -4   7      203.36      218.27     12.33 o 
  -3  -4   7      926.94      973.29     45.64 o 
  -2  -4   7      130.02      107.77      9.64 o 
  -1  -4   7     1074.20     1044.86     72.02 o 
   0  -4   7      261.66      292.51     45.09 o 
   1  -4   7      593.41      674.46     56.64 o 
   2  -4   7       16.03        6.14      7.65 o 
   3  -4   7      627.94      533.14     41.81 o 
   4  -4   7       48.51       54.69     14.26 o 
   5  -4   7      308.21      346.44     36.99 o 
  -7  -3   7       42.97       45.08     20.13 o 
  -6  -3   7      259.66      261.38     42.08 o 
  -5  -3   7        2.36        2.03      1.78 o 
  -4  -3   7      249.32      217.74     10.64 o 
  -3  -3   7        4.92        4.91      1.98 o 
  -2  -3   7      938.19      950.22     41.03 o 
  -1  -3   7      218.15      366.90     35.93 o 
   0  -3   7      994.02      781.78     26.55 o 
   1  -3   7        1.35        0.10      2.34 o 
   2  -3   7     1573.10     1574.91    131.00 o 
   3  -3   7      137.67      142.78     15.32 o 
   4  -3   7      562.80      488.30     36.76 o 
   5  -3   7        3.04        2.46      5.51 o 
   6  -3   7      346.23      463.91     51.60 o 
  -7  -2   7      215.09      179.60     43.65 o 
  -6  -2   7       81.34       69.14     20.83 o 
  -5  -2   7      491.75      442.36     39.47 o 
  -4  -2   7       31.35       36.00      4.32 o 
  -3  -2   7      436.40      436.53     16.17 o 
  -2  -2   7       47.50       45.31      5.43 o 
  -1  -2   7      232.66      202.04     18.30 o 
   0  -2   7       91.91       95.17     12.30 o 
   1  -2   7      952.48      995.69     79.40 o 
   2  -2   7      119.69      101.12      7.69 o 
   3  -2   7      510.79      474.29     31.22 o 
   4  -2   7      102.18      124.63     12.74 o 
   5  -2   7      131.06      197.40     14.24 o 
   6  -2   7        0.88        1.01      2.16 o 
  -7  -1   7       87.55       80.62     28.05 o 
  -6  -1   7      399.40      368.32     55.84 o 
  -5  -1   7       84.65       72.21     17.31 o 
  -4  -1   7      907.81      759.63     32.24 o 
  -3  -1   7      779.31      729.36     41.81 o 
  -2  -1   7     1102.12     1009.77     79.07 o 
  -1  -1   7      531.73      479.98     58.44 o 
   0  -1   7     1077.27      784.86     54.09 o 
   1  -1   7        0.66        1.52      2.32 o 
   2  -1   7     1276.94     1158.20     78.66 o 
   3  -1   7       72.71      105.46      7.53 o 
   4  -1   7      406.64      378.32     57.51 o 
   5  -1   7       82.05      100.99     14.57 o 
   6  -1   7      383.98      534.61     44.13 o 
   7  -1   7        0.42        5.69      3.62 o 
  -7   0   7      336.37      266.09     98.10 o 
  -6   0   7        2.82       -5.04     14.62 o 
  -5   0   7      805.01      886.99    101.29 o 
  -4   0   7       15.10        8.64      2.56 o 
  -3   0   7     1301.94      884.30     97.90 o 
  -2   0   7        1.93        3.00      2.83 o 
  -1   0   7     3878.93     3390.45    213.90 o 
   0   0   7        0.65        2.17      2.17 o 
   1   0   7     3907.90     3685.86    270.45 o 
   2   0   7        0.17        3.45      5.09 o 
   3   0   7     1607.49     1405.97     69.28 o 
   4   0   7       63.66       62.02      7.72 o 
   5   0   7     1532.88     1717.96    123.33 o 
   6   0   7        6.71        7.36      4.09 o 
   7   0   7      646.95      506.18     66.03 o 
  -7   1   7        3.57       16.83     15.51 o 
  -6   1   7      336.31      380.80     64.07 o 
  -5   1   7      171.93      128.14     27.71 o 
  -4   1   7      261.32      195.01     24.33 o 
  -3   1   7      118.83      119.84      6.64 o 
  -2   1   7      924.81      864.13    151.54 o 
  -1   1   7      161.21      144.98     13.94 o 
   0   1   7     1170.03      849.19    103.98 o 
   1   1   7       21.96       24.42      6.03 o 
   2   1   7      445.17      469.70    186.57 o 
   3   1   7       32.96       23.19      6.95 o 
   4   1   7      532.29      403.44     27.28 o 
   5   1   7       20.60       18.96      4.23 o 
   6   1   7      851.88      767.38     50.06 o 
   7   1   7       87.18       84.93     12.71 o 
   8   1   7      163.47      169.10     28.96 o 
  -6   2   7        2.90       -0.63      6.87 o 
  -5   2   7      199.26      173.34     16.60 o 
  -4   2   7      105.10      134.23      8.65 o 
  -3   2   7      724.63      768.95     35.62 o 
  -2   2   7      327.92      351.24     42.35 o 
  -1   2   7     2304.45     2745.17    363.96 o 
   0   2   7      221.94      203.79     25.36 o 
   1   2   7     1369.14     1166.33     72.05 o 
   2   2   7       78.52       82.77     11.32 o 
   3   2   7      963.24      786.84    104.89 o 
   4   2   7      334.52      330.71     21.69 o 
   5   2   7      499.10      509.08     42.31 o 
   6   2   7       98.37       83.21     10.20 o 
   7   2   7      142.35      139.83     14.59 o 
   8   2   7        0.32        4.53      3.74 o 
  -6   3   7      441.11      501.86    138.07 o 
  -5   3   7       35.19       30.39      3.66 o 
  -4   3   7      685.20      562.88     66.08 o 
  -3   3   7        3.44        3.48      3.03 o 
  -2   3   7     1802.82     1723.29     87.35 o 
  -1   3   7        7.16        2.47      2.24 o 
   0   3   7      509.75      401.74     24.70 o 
   1   3   7       14.47       46.90     14.08 o 
   2   3   7     1255.89     1033.11     63.98 o 
   3   3   7      404.40      460.92     44.11 o 
   4   3   7     1913.99     1643.89    100.28 o 
   5   3   7      331.27      298.26     21.42 o 
   6   3   7     1023.47     1115.20    108.50 o 
   7   3   7       41.03       45.28      8.18 o 
   8   3   7      311.83      247.99     25.06 o 
  -5   4   7      256.96      261.37     49.48 o 
  -4   4   7       73.80       73.05      9.63 o 
  -3   4   7     1128.82     1267.02     76.98 o 
  -2   4   7      437.68      395.17     46.13 o 
  -1   4   7     1292.41     1685.78    123.48 o 
   0   4   7      709.62      671.02     43.81 o 
   1   4   7     1202.50     1568.47    127.09 o 
   2   4   7        0.32       -2.20      3.71 o 
   3   4   7     1139.24     1086.57     74.46 o 
   4   4   7       29.05       43.15      7.27 o 
   5   4   7      370.52      407.64     24.61 o 
   6   4   7      106.10      108.90     13.11 o 
   7   4   7      135.31      124.48     16.66 o 
   8   4   7       64.41       32.34     11.93 o 
  -4   5   7      350.74      336.32     29.66 o 
  -3   5   7      247.32      261.99     22.06 o 
  -2   5   7      144.37      254.19     20.10 o 
  -1   5   7      185.02      179.07     24.71 o 
   0   5   7       51.56       39.34      8.61 o 
   1   5   7       15.99       21.38      5.77 o 
   2   5   7      347.36      327.79     41.33 o 
   3   5   7        0.80        0.39      2.72 o 
   4   5   7      121.66      108.64     13.02 o 
   5   5   7       22.58       10.17      6.05 o 
   6   5   7       57.53       65.72     13.59 o 
   7   5   7       25.50       22.13      8.36 o 
   8   5   7       86.20       81.60     14.50 o 
  -3   6   7      328.23      320.40     26.79 o 
  -2   6   7       33.28       18.92     11.83 o 
  -1   6   7      481.43      526.61     45.01 o 
   0   6   7        6.70       10.84      4.60 o 
   1   6   7     1122.24     1096.97     85.16 o 
   2   6   7        8.30        3.45      4.55 o 
   3   6   7     1332.05     1427.10    145.34 o 
   4   6   7        6.00        7.28      6.35 o 
   5   6   7      929.58     1082.18     72.65 o 
   6   6   7       14.27       15.22      7.92 o 
   7   6   7      408.70      390.51     49.99 o 
  -2   7   7      374.58      404.81     39.03 o 
  -1   7   7       18.64       17.35     11.17 o 
   0   7   7      609.98      549.23     57.49 o 
   1   7   7        2.13        8.52      6.80 o 
   2   7   7      413.77      352.24     54.99 o 
   3   7   7       46.80       53.52     12.60 o 
   4   7   7      123.18       86.09     18.12 o 
   5   7   7       92.05       99.47     15.23 o 
   6   7   7      256.01      294.05     32.51 o 
   7   7   7       70.17       68.33     13.32 o 
   0   8   7       26.85       43.75     19.16 o 
   1   8   7      260.07      230.99     27.97 o 
   2   8   7      132.74      128.96     20.32 o 
   3   8   7      218.51      248.05     48.04 o 
   4   8   7      125.70      112.40     14.44 o 
   5   8   7       73.50       61.57     22.62 o 
   6   8   7       18.73       13.46      7.01 o 
  -3  -7   8      167.74      148.22     37.63 o 
  -2  -7   8       36.01       32.98     10.70 o 
  -1  -7   8      116.25      112.05     37.33 o 
   0  -7   8        5.41        5.98      8.27 o 
  -5  -6   8      132.24      130.36     10.84 o 
  -4  -6   8      181.52      182.02     21.49 o 
  -3  -6   8      242.19      254.84     40.32 o 
  -2  -6   8      118.46       89.42     17.83 o 
  -1  -6   8      403.19      417.36     50.28 o 
   0  -6   8      155.22      149.82     23.03 o 
   1  -6   8      459.08      584.63     58.87 o 
   2  -6   8      133.46      120.77     28.16 o 
  -6  -5   8      149.83      161.77     10.31 o 
  -5  -5   8       50.21       82.57     13.50 o 
  -4  -5   8      168.06      168.64     13.69 o 
  -3  -5   8       44.58       37.50      4.53 o 
  -2  -5   8      171.40      190.13     23.67 o 
  -1  -5   8       33.91       23.86      7.18 o 
   0  -5   8      452.09      360.38     33.69 o 
   1  -5   8      124.59      105.59     17.19 o 
   2  -5   8      437.32      553.36     61.85 o 
   3  -5   8       34.25       29.44     11.38 o 
   4  -5   8      176.99      149.72     31.25 o 
  -6  -4   8      220.39      185.44     32.86 o 
  -5  -4   8      124.50      122.82     12.25 o 
  -4  -4   8      595.22      693.90     36.89 o 
  -3  -4   8      132.20      183.06     23.74 o 
  -2  -4   8      477.86      387.02     18.51 o 
  -1  -4   8      158.56      131.12      5.77 o 
   0  -4   8      585.84      489.50     42.53 o 
   1  -4   8      119.02       99.57     18.04 o 
   2  -4   8       98.20       92.68     14.17 o 
   3  -4   8      179.58      162.11     25.68 o 
   4  -4   8       56.73       94.84     14.68 o 
   5  -4   8      194.79      243.17     32.84 o 
  -7  -3   8      138.11      125.34     59.26 o 
  -6  -3   8      199.47      195.30     35.43 o 
  -5  -3   8       85.97       85.14      7.05 o 
  -4  -3   8      153.47      142.13      8.85 o 
  -3  -3   8       40.78       49.79      7.73 o 
  -2  -3   8      965.33      951.22     49.50 o 
  -1  -3   8      588.11      559.24     47.30 o 
   0  -3   8     1200.16      900.45     67.81 o 
   1  -3   8      454.10      268.36    195.91 o 
   2  -3   8      740.12      574.46     64.93 o 
   3  -3   8       56.72       91.33     12.28 o 
   4  -3   8      387.50      346.04     49.30 o 
   5  -3   8       91.91       94.65     15.75 o 
   6  -3   8      262.79      307.05     34.00 o 
  -6  -2   8       74.20       56.28     19.44 o 
  -5  -2   8      603.38      532.98     74.05 o 
  -4  -2   8       41.27       31.91      4.06 o 
  -3  -2   8      799.62      748.93     48.91 o 
  -2  -2   8       49.50       42.77      5.44 o 
  -1  -2   8      590.32      530.59     41.43 o 
   0  -2   8       17.55       19.22      6.43 o 
   1  -2   8      760.89      931.19     79.11 o 
   2  -2   8       33.44       20.98      3.76 o 
   3  -2   8      802.45      677.54     37.45 o 
   4  -2   8      155.52      232.42     14.77 o 
   5  -2   8      386.72      489.53     48.44 o 
   6  -2   8       13.86       11.64      5.66 o 
  -7  -1   8      142.23      192.62     47.23 o 
  -6  -1   8       74.62      156.15     33.67 o 
  -5  -1   8      169.66      116.26      6.28 o 
  -4  -1   8      437.26      342.50     36.67 o 
  -3  -1   8      728.96      703.60     33.54 o 
  -2  -1   8     1285.91     1331.93    122.62 o 
  -1  -1   8      358.66      323.31     72.51 o 
   0  -1   8      797.73      595.31     92.54 o 
   1  -1   8       49.71       47.89      9.45 o 
   2  -1   8      670.19      634.11     42.77 o 
   3  -1   8      116.81      140.11     14.11 o 
   4  -1   8      404.52      382.35     41.83 o 
   5  -1   8      172.15      176.33     20.30 o 
   6  -1   8      334.07      417.07     49.84 o 
   7  -1   8        3.95        0.83      2.92 o 
  -7   0   8      165.26      115.31     62.43 o 
  -6   0   8       30.21       30.25     16.14 o 
  -5   0   8      215.35      317.36     47.34 o 
  -4   0   8      176.04      172.57     14.55 o 
  -3   0   8      401.34      251.22     27.08 o 
  -2   0   8      626.07      507.84     41.85 o 
  -1   0   8     1520.28     1318.78     70.55 o 
   0   0   8      485.17      570.24     64.50 o 
   1   0   8     1962.50     1818.75    135.60 o 
   2   0   8      133.98      126.80     16.05 o 
   3   0   8      670.12      644.19     34.89 o 
   4   0   8        5.95        4.88      2.96 o 
   5   0   8      659.02      861.70     55.25 o 
   6   0   8        2.75        7.27      5.42 o 
   7   0   8      416.58      369.74     32.52 o 
  -6   1   8      302.41      370.56     65.27 o 
  -5   1   8       93.99       67.75     34.45 o 
  -4   1   8      510.38      392.98     52.99 o 
  -3   1   8      122.92      128.62      8.33 o 
  -2   1   8      651.41      612.16    100.83 o 
  -1   1   8       21.26       12.04      4.43 o 
   0   1   8     1060.28      856.60     99.07 o 
   1   1   8      347.66      327.78     37.38 o 
   2   1   8     1349.54     1252.28    190.65 o 
   3   1   8      638.93      740.75     85.12 o 
   4   1   8      907.78      732.85     42.98 o 
   5   1   8       17.67       17.42      4.46 o 
   6   1   8      581.48      505.19     34.21 o 
   7   1   8        0.24       -2.23      4.65 o 
   8   1   8      128.23      134.92     20.56 o 
  -6   2   8      100.80       72.52     46.05 o 
  -5   2   8      282.13      257.33     15.61 o 
  -4   2   8      404.95      431.63     28.10 o 
  -3   2   8      570.44      558.74     27.35 o 
  -2   2   8      214.76      198.72     27.94 o 
  -1   2   8      633.91      694.54     70.68 o 
   0   2   8       92.66       90.26     13.85 o 
   1   2   8      157.33      162.15     21.58 o 
   2   2   8       84.94       66.06     10.73 o 
   3   2   8      638.16      507.80     73.53 o 
   4   2   8      101.66      100.19     11.90 o 
   5   2   8      702.67      821.73     48.77 o 
   6   2   8       56.88       44.42      8.52 o 
   7   2   8      198.51      174.92     26.55 o 
   8   2   8        7.56        5.26     10.07 o 
  -6   3   8      313.46      353.71    115.66 o 
  -5   3   8       41.17       43.30     19.16 o 
  -4   3   8      639.18      600.38     35.92 o 
  -3   3   8       12.89       62.35      7.70 o 
  -2   3   8     2183.82     2188.55    148.10 o 
  -1   3   8       29.31       28.84      6.04 o 
   0   3   8     1733.81     1505.14    101.10 o 
   1   3   8      322.90      345.08     33.27 o 
   2   3   8     1468.34     1370.87    133.48 o 
   3   3   8        7.08        6.28      3.58 o 
   4   3   8     1029.20      856.18     83.13 o 
   5   3   8       12.64        5.88      4.07 o 
   6   3   8      436.72      463.92     39.69 o 
   7   3   8        0.74        2.23      3.89 o 
   8   3   8      160.74      146.88     13.76 o 
  -5   4   8      158.55      232.05     49.57 o 
  -4   4   8       60.33       72.90      5.99 o 
  -3   4   8      414.72      427.86     46.95 o 
  -2   4   8        4.84        3.26      3.13 o 
  -1   4   8      340.40      437.05     31.13 o 
   0   4   8       46.19       46.60      8.90 o 
   1   4   8      535.17      580.05     46.33 o 
   2   4   8       45.09       38.67      7.05 o 
   3   4   8      968.98     1071.88     96.69 o 
   4   4   8       47.24       43.76      9.45 o 
   5   4   8      519.47      641.86     44.37 o 
   6   4   8       50.31       53.71     11.23 o 
   7   4   8      347.07      343.10     35.53 o 
   8   4   8        7.62        6.32      4.11 o 
  -4   5   8      360.48      314.85     19.08 o 
  -3   5   8       66.00       65.44      8.20 o 
  -2   5   8      521.10      623.26     87.07 o 
  -1   5   8      289.18      274.55     42.25 o 
   0   5   8      678.49      656.41    105.39 o 
   1   5   8      157.57      164.07     22.67 o 
   2   5   8     1612.84     1482.04    148.66 o 
   3   5   8      109.08      100.79     12.76 o 
   4   5   8      388.61      336.03     28.01 o 
   5   5   8      154.32      141.57     15.81 o 
   6   5   8      110.51      119.19     16.26 o 
   7   5   8       41.85       42.36     10.36 o 
   8   5   8       76.84      101.64     31.42 o 
  -3   6   8      228.29      247.58     26.01 o 
  -2   6   8       34.91       34.63      8.98 o 
  -1   6   8      116.47      125.25     20.73 o 
   0   6   8       85.88       98.85     16.98 o 
   1   6   8      290.19      315.45     37.96 o 
   2   6   8        0.36        3.00      6.99 o 
   3   6   8      365.23      481.66     44.65 o 
   4   6   8      218.20      214.09     23.43 o 
   5   6   8      390.73      405.19     30.13 o 
   6   6   8       49.67       56.08     10.71 o 
   7   6   8      361.87      371.29     71.32 o 
  -2   7   8      251.96      260.06     25.77 o 
  -1   7   8       98.65       61.45     37.50 o 
   0   7   8      665.52      578.12     72.99 o 
   1   7   8       29.75       41.08      9.19 o 
   2   7   8      750.13      664.33     98.37 o 
   3   7   8        4.03        6.07      9.34 o 
   4   7   8      233.67      209.87     29.66 o 
   5   7   8        8.09        2.58      4.29 o 
   6   7   8      192.40      232.94     24.39 o 
   0   8   8       18.35       20.68      9.27 o 
   1   8   8      137.43      152.22     31.02 o 
   2   8   8        9.07        2.23      6.44 o 
   3   8   8       53.38       48.39     11.70 o 
   4   8   8       20.63       27.33      9.58 o 
   5   8   8       45.86       27.71     14.82 o 
  -4  -6   9      215.37      223.10     20.00 o 
  -3  -6   9       46.06       40.83     11.52 o 
  -2  -6   9      197.59      178.52     28.63 o 
  -1  -6   9      125.92      129.45     21.37 o 
   0  -6   9      145.60      141.66     28.43 o 
   1  -6   9      258.87      302.17     39.92 o 
  -5  -5   9      130.04      118.34     13.41 o 
  -4  -5   9      166.09      156.92     11.73 o 
  -3  -5   9      251.16      242.53     16.34 o 
  -2  -5   9       38.40       45.10      9.02 o 
  -1  -5   9      252.53      287.34     27.34 o 
   0  -5   9      197.74      173.13     27.69 o 
   1  -5   9      261.23      195.23     32.67 o 
   2  -5   9      329.94      403.06     69.29 o 
   3  -5   9      147.33      189.83     39.16 o 
  -6  -4   9       44.34       35.51     13.96 o 
  -5  -4   9      143.22      144.41      8.53 o 
  -4  -4   9       83.83      102.43      7.49 o 
  -3  -4   9      302.64      268.56     15.54 o 
  -2  -4   9       56.02       45.37      5.77 o 
  -1  -4   9      368.74      324.17     13.25 o 
   0  -4   9      347.47      349.88     56.85 o 
   1  -4   9      186.57      152.51     24.42 o 
   2  -4   9      223.12      168.14     20.89 o 
   3  -4   9      126.09       93.34     18.33 o 
   4  -4   9      157.27      198.61     38.25 o 
  -5  -3   9      401.49      372.62     31.00 o 
  -4  -3   9        5.21        6.17      3.09 o 
  -3  -3   9      419.94      390.58     22.35 o 
  -2  -3   9       76.37       71.96      6.74 o 
  -1  -3   9      351.31      342.94     97.36 o 
   0  -3   9      235.65      199.82     16.20 o 
   1  -3   9      133.44      128.52      5.76 o 
   2  -3   9       17.16       42.03     14.99 o 
   3  -3   9       28.40       36.63      5.46 o 
   4  -3   9       49.89       42.99     10.09 o 
   5  -3   9       73.18       68.17     14.88 o 
  -6  -2   9      171.67       96.45     44.94 o 
  -5  -2   9      114.94       67.32     36.06 o 
  -4  -2   9      223.16      204.08     14.44 o 
  -3  -2   9      294.63      274.96     40.05 o 
  -2  -2   9      349.25      271.32     38.64 o 
  -1  -2   9      851.02      784.48     65.10 o 
   0  -2   9      627.07      691.43     90.58 o 
   1  -2   9      970.26     1006.22    134.28 o 
   2  -2   9      306.21      247.76     16.54 o 
   3  -2   9      737.18      687.16     33.18 o 
   4  -2   9      420.50      474.04     68.16 o 
   5  -2   9      284.72      368.79     53.12 o 
   6  -2   9      123.51      101.16     12.49 o 
  -6  -1   9      156.55      135.10     55.19 o 
  -5  -1   9      254.51      200.30     11.56 o 
  -4  -1   9      558.76      428.35     73.14 o 
  -3  -1   9      916.47      971.89     60.47 o 
  -2  -1   9     1661.39     1672.68    129.96 o 
  -1  -1   9     1282.91     1191.40    261.95 o 
   0  -1   9      316.51      239.15     61.27 o 
   1  -1   9      274.17      266.54     59.27 o 
   2  -1   9      535.13      578.10     44.54 o 
   3  -1   9      249.68      309.52     35.42 o 
   4  -1   9      709.92      711.12    112.50 o 
   5  -1   9      151.87      172.30     35.27 o 
   6  -1   9      360.45      409.84     30.79 o 
  -6   0   9      123.70       87.99     27.83 o 
  -5   0   9       26.00       24.13      3.66 o 
  -4   0   9      198.28      188.33     16.61 o 
  -3   0   9      146.66      131.80     12.84 o 
  -2   0   9      219.15      179.15     20.51 o 
  -1   0   9      511.06      555.76     52.74 o 
   0   0   9      236.04      225.30     31.54 o 
   1   0   9      893.76      963.80    102.26 o 
   2   0   9      452.12      405.61     67.91 o 
   3   0   9      694.36      634.59     61.88 o 
   4   0   9      172.72      166.84     14.25 o 
   5   0   9      445.15      453.76     41.33 o 
   6   0   9       10.38       15.65      5.76 o 
   7   0   9      248.52      236.85     25.50 o 
  -6   1   9      255.45      202.33     80.97 o 
  -5   1   9      178.61      117.95     28.99 o 
  -4   1   9      822.19      641.95     93.06 o 
  -3   1   9      298.41      320.00     34.47 o 
  -2   1   9      596.93      567.07    102.73 o 
  -1   1   9       10.45        5.19      3.88 o 
   0   1   9      309.59      247.15     23.98 o 
   1   1   9      253.68      202.94     19.32 o 
   2   1   9      932.71     1158.18    253.17 o 
   3   1   9      700.95      835.96     77.59 o 
   4   1   9      495.04      406.47     28.59 o 
   5   1   9       64.82       55.76      7.81 o 
   6   1   9      339.48      324.93     30.09 o 
   7   1   9       18.99        5.00      8.63 o 
  -6   2   9       66.38       37.47     21.24 o 
  -5   2   9      248.49      248.21     49.17 o 
  -4   2   9      264.91      375.85     19.12 o 
  -3   2   9      760.24      731.34     49.75 o 
  -2   2   9       89.32       79.15      9.04 o 
  -1   2   9      997.28     1022.18    130.40 o 
   0   2   9       20.58       18.07      5.66 o 
   1   2   9      558.66      574.25     90.16 o 
   2   2   9       39.45       34.65      7.70 o 
   3   2   9      509.09      469.79     88.55 o 
   4   2   9       57.93       57.89      9.43 o 
   5   2   9      460.05      534.46     50.19 o 
   6   2   9      132.92      115.35     18.07 o 
   7   2   9      176.04      164.59     19.26 o 
  -5   3   9      231.76      179.10     42.76 o 
  -4   3   9       86.89       72.11      8.55 o 
  -3   3   9      140.82      170.03     11.05 o 
  -2   3   9      429.74      459.74     37.77 o 
  -1   3   9      405.70      410.02     24.84 o 
   0   3   9      661.65      519.32     74.88 o 
   1   3   9      704.09      624.58     54.77 o 
   2   3   9      882.86      787.03     53.74 o 
   3   3   9        2.64        1.46      3.47 o 
   4   3   9      371.70      288.99     53.11 o 
   5   3   9       11.78        7.06      4.05 o 
   6   3   9      269.32      288.61     29.62 o 
   7   3   9       28.98       31.38      8.18 o 
   8   3   9      146.12      128.83     16.09 o 
  -5   4   9      246.84      235.17     52.68 o 
  -4   4   9       99.90      122.02      9.53 o 
  -3   4   9      392.78      356.31     23.39 o 
  -2   4   9       70.80       72.75      7.84 o 
  -1   4   9      453.57      550.86     33.73 o 
   0   4   9      459.35      431.51     56.69 o 
   1   4   9      945.04     1012.04     88.26 o 
   2   4   9      465.05      400.69     57.53 o 
   3   4   9     1217.81     1107.55    134.89 o 
   4   4   9      179.02      151.93     16.38 o 
   5   4   9      427.92      446.07     35.76 o 
   6   4   9       21.10       26.88      8.33 o 
   7   4   9      223.49      186.22     22.17 o 
  -4   5   9      251.34      177.80     36.45 o 
  -3   5   9       39.05       40.61     10.83 o 
  -2   5   9      337.59      476.52     39.40 o 
  -1   5   9      147.09      143.27     16.13 o 
   0   5   9      257.28      237.64     24.92 o 
   1   5   9        4.33        4.60      3.88 o 
   2   5   9      704.23      655.06     52.91 o 
   3   5   9        1.53        2.65      3.73 o 
   4   5   9      550.01      522.46     52.40 o 
   5   5   9       80.74       74.06     12.86 o 
   6   5   9      473.05      515.56     43.48 o 
   7   5   9       42.33       37.88      8.64 o 
  -3   6   9      176.54      167.30     20.36 o 
  -2   6   9       50.68       46.23      8.07 o 
  -1   6   9      282.42      310.75     47.39 o 
   0   6   9      136.58      127.56     20.18 o 
   1   6   9      389.01      404.92     61.32 o 
   2   6   9       70.56       55.58     12.08 o 
   3   6   9      118.81      114.46     20.91 o 
   4   6   9       32.74       34.06      9.54 o 
   5   6   9       52.94       64.07     12.15 o 
   6   6   9       12.62        8.99      6.07 o 
   7   6   9       74.52       75.84     14.92 o 
  -1   7   9        9.86        7.98      5.82 o 
   0   7   9      292.33      243.62     44.08 o 
   1   7   9        6.53       12.12      8.85 o 
   2   7   9      383.34      370.77     69.27 o 
   3   7   9        0.61       -1.74      4.62 o 
   4   7   9      215.02      153.67     22.80 o 
   5   7   9        0.25        0.24      3.23 o 
   6   7   9      372.49      390.35     38.36 o 
   1   8   9      386.35      331.78     59.11 o 
   2   8   9        1.49        2.38      5.05 o 
   3   8   9      260.38      308.12     63.05 o 
   4   8   9       22.57       15.38     10.30 o 
   5   8   9      155.70      188.16     25.26 o 
  -3  -6  10        7.95        8.44      6.46 o 
  -2  -6  10      216.77      188.56     25.45 o 
  -1  -6  10        7.83        4.65      6.11 o 
   0  -6  10      142.03      153.52     33.87 o 
  -5  -5  10       32.56       24.96      5.08 o 
  -4  -5  10       56.67       35.04      6.48 o 
  -3  -5  10      171.87      175.89     18.91 o 
  -2  -5  10       21.28       24.65      8.86 o 
  -1  -5  10      198.08      252.14     44.84 o 
   0  -5  10       97.88       86.29     17.91 o 
   1  -5  10      121.37      111.79     19.50 o 
   2  -5  10      178.23      214.30     51.97 o 
  -5  -4  10        5.49       11.46      6.46 o 
  -4  -4  10      392.53      403.48     22.48 o 
  -3  -4  10        7.15        8.70      3.89 o 
  -2  -4  10      298.12      259.31     19.19 o 
  -1  -4  10       16.45       17.60      2.83 o 
   0  -4  10      312.84      303.99     45.39 o 
   1  -4  10       12.46       16.22      7.23 o 
   2  -4  10      211.53      181.69     23.35 o 
   3  -4  10        7.34       11.06      6.78 o 
   4  -4  10      130.17      209.25     36.60 o 
  -5  -3  10      379.04      368.74     55.77 o 
  -4  -3  10       22.59       19.18      3.78 o 
  -3  -3  10      707.78      621.50     42.14 o 
  -2  -3  10      372.76      282.65     29.07 o 
  -1  -3  10      795.47      620.43    110.21 o 
   0  -3  10      705.14      482.96     75.30 o 
   1  -3  10      926.32      814.86     38.80 o 
   2  -3  10      133.46      102.19     22.59 o 
   3  -3  10      581.65      565.24    125.99 o 
   4  -3  10       48.88       41.47     11.59 o 
   5  -3  10      279.08      298.94     84.40 o 
  -5  -2  10      192.31       94.85     50.06 o 
  -4  -2  10      623.55      598.87     79.99 o 
  -3  -2  10      113.96       81.91     29.17 o 
  -2  -2  10      460.57      361.60     99.59 o 
  -1  -2  10      201.51      205.03     45.53 o 
   0  -2  10      373.79      397.91     43.64 o 
   1  -2  10      377.77      394.15     49.26 o 
   2  -2  10      132.26      127.11      8.38 o 
   3  -2  10      814.03      715.89    111.75 o 
   4  -2  10       86.92      194.99     61.86 o 
   5  -2  10      561.59      642.77    133.41 o 
   6  -2  10       34.42       21.62      4.55 o 
  -5  -1  10       16.33        6.29      2.89 o 
  -4  -1  10      256.38      264.72     62.99 o 
  -3  -1  10       10.84       13.69      4.08 o 
  -2  -1  10     1376.40     1711.84    191.33 o 
  -1  -1  10       54.03       54.06     20.29 o 
   0  -1  10      290.89      264.01     60.56 o 
   1  -1  10      205.00      177.06     41.38 o 
   2  -1  10      192.47      207.53     34.47 o 
   3  -1  10      387.37      511.02     55.83 o 
   4  -1  10      403.67      373.44     82.66 o 
   5  -1  10      222.44      232.42     56.46 o 
   6  -1  10      129.46      177.21     23.73 o 
  -6   0  10      302.12      188.52     44.70 o 
  -5   0  10        4.20        4.40     13.33 o 
  -4   0  10      653.25      784.38    161.72 o 
  -3   0  10        5.32        3.76      2.65 o 
  -2   0  10      927.02      898.56    118.73 o 
  -1   0  10       19.15       19.11      5.80 o 
   0   0  10      724.44      844.19     93.70 o 
   1   0  10       71.41       79.87     12.74 o 
   2   0  10      397.03      354.22     44.94 o 
   3   0  10       24.40       14.06      8.78 o 
   4   0  10      246.29      239.17     18.44 o 
   5   0  10        8.36       13.12      5.59 o 
   6   0  10       82.54       87.33     12.98 o 
   7   0  10       58.91       36.59     31.47 o 
  -6   1  10       34.86       39.59     36.40 o 
  -5   1  10      274.83      133.45     32.44 o 
  -4   1  10      271.15      219.23     32.08 o 
  -3   1  10      437.55      458.85     26.75 o 
  -2   1  10      231.39      238.14     35.86 o 
  -1   1  10      375.32      389.43     42.76 o 
   0   1  10      485.74      465.66     55.47 o 
   1   1  10      657.06      732.01     55.49 o 
   2   1  10     2088.96     2350.43    220.59 o 
   3   1  10      913.44     1249.79    121.58 o 
   4   1  10      734.49      710.47     54.71 o 
   5   1  10      398.67      343.85     32.57 o 
   6   1  10      157.40      177.98     24.12 o 
   7   1  10      222.43      248.16     33.04 o 
  -5   2  10      375.94      371.10     67.36 o 
  -4   2  10      379.73      349.89     29.49 o 
  -3   2  10      838.25      735.01     43.74 o 
  -2   2  10      555.89      513.07     62.60 o 
  -1   2  10      634.74      648.79    135.55 o 
   0   2  10      800.21      800.68    124.46 o 
   1   2  10      620.95      609.36     83.98 o 
   2   2  10      364.88      324.13     53.49 o 
   3   2  10      662.74      549.33    108.31 o 
   4   2  10       39.48       35.58     15.44 o 
   5   2  10      487.49      557.59     76.24 o 
   6   2  10       37.69       32.41      8.46 o 
   7   2  10      238.24      192.56     20.02 o 
  -5   3  10      136.53       81.18     51.22 o 
  -4   3  10       45.18       51.70      8.90 o 
  -3   3  10       75.01       78.46      7.68 o 
  -2   3  10       89.67      107.80     13.41 o 
  -1   3  10      166.25      166.96     22.48 o 
   0   3  10      753.46      619.19     57.24 o 
   1   3  10      599.42      668.33    107.58 o 
   2   3  10     1001.54      968.31    165.78 o 
   3   3  10      135.77      123.41     24.57 o 
   4   3  10      308.27      263.58     83.76 o 
   5   3  10       36.16       30.05     12.52 o 
   6   3  10      272.58      288.90     29.42 o 
   7   3  10       70.24       60.54     12.78 o 
  -4   4  10      193.23      223.92     20.50 o 
  -3   4  10       79.54       76.82      9.63 o 
  -2   4  10      154.71      152.71     14.74 o 
  -1   4  10       52.30       80.38     10.46 o 
   0   4  10      433.30      460.05     49.75 o 
   1   4  10      153.36      171.84     22.89 o 
   2   4  10      188.38      156.05     29.38 o 
   3   4  10      246.20      303.89     33.81 o 
   4   4  10      209.35      238.64     38.20 o 
   5   4  10      181.26      230.43     26.29 o 
   6   4  10       76.51       82.31     13.33 o 
   7   4  10      153.66      135.55     18.71 o 
  -3   5  10       53.10       48.97      8.29 o 
  -2   5  10      430.84      602.68     41.36 o 
  -1   5  10      214.54      195.25     29.35 o 
   0   5  10      435.36      366.31     51.28 o 
   1   5  10       56.34       45.48     11.88 o 
   2   5  10      285.54      254.38     26.91 o 
   3   5  10       44.58       36.48     11.94 o 
   4   5  10      172.83      116.02     19.58 o 
   5   5  10      259.27      238.28     27.41 o 
   6   5  10      265.66      333.62     51.73 o 
   7   5  10      114.53      113.35     16.60 o 
  -2   6  10      218.51      163.84     23.61 o 
  -1   6  10      205.36      263.82     24.38 o 
   0   6  10      266.03      204.98     39.28 o 
   1   6  10      312.40      324.77     47.53 o 
   2   6  10       59.94       47.07     13.77 o 
   3   6  10      156.13      187.31     23.30 o 
   4   6  10       39.80       33.75     13.11 o 
   5   6  10      111.76      154.32     24.00 o 
   6   6  10       29.38       25.98     10.31 o 
  -1   7  10       60.98       43.51     26.84 o 
   0   7  10      229.37      156.75     21.44 o 
   1   7  10       37.53       39.23     11.28 o 
   2   7  10      455.75      394.99     71.85 o 
   3   7  10      121.76      109.69     24.66 o 
   4   7  10      256.47      226.12     37.79 o 
   5   7  10       29.18       26.58     11.14 o 
   6   7  10      212.67      230.06     37.09 o 
   2   8  10       10.17        7.54      8.82 o 
   3   8  10      132.49      148.62     27.83 o 
   4   8  10       19.08       16.50      9.16 o 
  -4  -5  11        0.34        0.30      4.42 o 
  -3  -5  11      273.26      269.16     31.97 o 
  -2  -5  11        7.97       16.12      8.13 o 
  -1  -5  11      363.65      390.17     89.35 o 
   0  -5  11        8.40       12.36      7.33 o 
   1  -5  11      122.22       85.41     20.30 o 
   2  -5  11       54.59       61.42     16.99 o 
  -5  -4  11       25.68       18.48      3.70 o 
  -4  -4  11      230.41      219.04     31.93 o 
  -3  -4  11       59.09       52.26      6.73 o 
  -2  -4  11      241.12      170.27     13.87 o 
  -1  -4  11       43.83       42.41      9.58 o 
   0  -4  11      408.42      427.18     97.13 o 
   1  -4  11       41.82       46.76     15.91 o 
   2  -4  11      383.70      292.99     75.63 o 
   3  -4  11       33.18       24.93     10.14 o 
  -5  -3  11      340.63      335.85     91.90 o 
  -4  -3  11        1.07        3.61      2.25 o 
  -3  -3  11      478.02      467.04     79.35 o 
  -2  -3  11       18.58       14.26      3.00 o 
  -1  -3  11      147.32      110.28     41.12 o 
   0  -3  11       93.03       55.53     15.29 o 
   1  -3  11      246.37      225.77     13.03 o 
   2  -3  11       19.32       17.92     10.44 o 
   3  -3  11      351.31      242.53    219.81 o 
   4  -3  11       27.79       20.11      8.47 o 
  -5  -2  11       39.98       32.24     11.43 o 
  -4  -2  11      312.42      318.64     56.98 o 
  -3  -2  11       31.98       29.28      6.35 o 
  -2  -2  11      430.61      360.74    116.96 o 
  -1  -2  11       63.94      100.12     21.72 o 
   0  -2  11      842.59     1048.95    117.84 o 
   1  -2  11       38.96       58.11     19.67 o 
   2  -2  11      498.19      492.07     64.14 o 
   3  -2  11       64.07       62.17     27.37 o 
   4  -2  11      260.92      286.77     79.03 o 
   5  -2  11       44.39       42.29     21.59 o 
  -5  -1  11      406.21      268.01     42.67 o 
  -4  -1  11       19.27       21.96     13.77 o 
  -3  -1  11      231.80      277.78     70.31 o 
  -2  -1  11        9.89       14.84      6.61 o 
  -1  -1  11      307.54      424.27     49.47 o 
   0  -1  11       14.76        6.31      6.12 o 
   1  -1  11      425.32      490.15    135.28 o 
   2  -1  11       17.99       17.01     12.10 o 
   3  -1  11      218.84      306.79     31.95 o 
   4  -1  11      220.63      234.12     63.31 o 
   5  -1  11      199.14      151.40     64.95 o 
   6  -1  11      116.68      144.36     22.13 o 
  -5   0  11       39.91        3.22     12.42 o 
  -4   0  11      506.66      531.97    134.50 o 
  -3   0  11      244.51      215.01     39.59 o 
  -2   0  11      860.86      912.59    155.93 o 
  -1   0  11      483.47      592.24     96.72 o 
   0   0  11     1973.41     2535.85    213.58 o 
   1   0  11      412.88      530.70     48.06 o 
   2   0  11     1483.87     1630.27    236.33 o 
   3   0  11      168.90      176.84     36.32 o 
   4   0  11      803.47     1014.81     73.23 o 
   5   0  11        8.22       10.03      6.87 o 
   6   0  11      319.40      331.44     86.66 o 
  -5   1  11      288.98      154.89     37.06 o 
  -4   1  11      223.61      159.24     28.92 o 
  -3   1  11      434.26      458.94     41.87 o 
  -2   1  11       46.51       49.86      8.33 o 
  -1   1  11      534.69      573.35     50.01 o 
   0   1  11       28.66       21.51     10.21 o 
   1   1  11      203.46      240.02     27.24 o 
   2   1  11     1139.06     1377.57    349.79 o 
   3   1  11       53.86       62.45     13.90 o 
   4   1  11      628.31      566.46     38.61 o 
   5   1  11       24.19       23.50      7.09 o 
   6   1  11      207.73      240.01     25.05 o 
   7   1  11       29.88        6.47     10.78 o 
  -5   2  11       31.80       13.11     23.30 o 
  -4   2  11       41.36      166.71     28.66 o 
  -3   2  11      251.04      207.51     23.01 o 
  -2   2  11       56.27       48.95     14.22 o 
  -1   2  11      276.49      277.36     54.10 o 
   0   2  11      240.96      327.12     89.13 o 
   1   2  11      363.15      332.18     32.76 o 
   2   2  11      247.21      217.03     30.04 o 
   3   2  11      268.68      238.66     36.77 o 
   4   2  11      256.86      293.07     85.38 o 
   5   2  11      169.45      163.92     17.94 o 
   6   2  11      164.73      168.98     19.43 o 
   7   2  11       75.58       36.75     13.87 o 
  -4   3  11        5.93        2.40      2.12 o 
  -3   3  11      582.42      574.36     63.58 o 
  -2   3  11       17.37       79.49     11.92 o 
  -1   3  11      725.02      660.68     52.46 o 
   0   3  11       43.83       35.72      7.73 o 
   1   3  11      671.04      534.73     80.84 o 
   2   3  11       28.93       41.04      9.64 o 
   3   3  11      304.89      340.28     82.66 o 
   4   3  11       52.99       45.97     15.18 o 
   5   3  11      183.29      150.71     25.29 o 
   6   3  11       89.22      111.89     30.38 o 
   7   3  11      139.27      141.91     21.21 o 
  -4   4  11      188.37      191.48     13.52 o 
  -3   4  11       30.55       24.11      8.70 o 
  -2   4  11      311.89      325.55     24.17 o 
  -1   4  11      105.11      151.42     20.13 o 
   0   4  11      559.91      522.48     48.76 o 
   1   4  11      416.24      374.31     31.29 o 
   2   4  11      493.34      384.79     38.42 o 
   3   4  11      346.78      250.30     53.04 o 
   4   4  11      697.68      595.39    146.53 o 
   5   4  11      155.70      181.65     24.00 o 
   6   4  11      393.62      349.68     55.13 o 
   7   4  11       76.63       61.98     13.51 o 
  -3   5  11      170.94      163.43     23.73 o 
  -2   5  11      250.92      382.49     38.25 o 
  -1   5  11      276.66      309.84     37.11 o 
   0   5  11      298.81      238.80     44.96 o 
   1   5  11      119.01       98.93     26.49 o 
   2   5  11      169.68      198.93     29.25 o 
   3   5  11       35.79       29.11     10.47 o 
   4   5  11      288.38      226.15     30.31 o 
   5   5  11       72.79       61.59     13.36 o 
   6   5  11      430.10      447.88     40.15 o 
   7   5  11       34.48       27.41     12.50 o 
  -2   6  11      156.10      155.22     18.47 o 
  -1   6  11      345.74      532.88     64.89 o 
   0   6  11      210.48      193.49     46.73 o 
   1   6  11      344.00      329.39     46.84 o 
   2   6  11      147.57      140.39     28.74 o 
   3   6  11      171.68      161.52     30.10 o 
   4   6  11      123.55       96.81     53.38 o 
   5   6  11      116.20       94.44     46.08 o 
   6   6  11       24.44       21.12      9.90 o 
   0   7  11       14.20       10.07      6.45 o 
   1   7  11       35.16       20.29     10.79 o 
   2   7  11       92.07       71.23     15.97 o 
   3   7  11       96.43       94.39     23.11 o 
   4   7  11      112.78      105.83     24.33 o 
   5   7  11       44.56       39.65     15.70 o 
  -3  -5  12      197.60      174.53     33.81 o 
  -2  -5  12       25.78       33.87     13.00 o 
  -1  -5  12      275.32      275.07     74.39 o 
   0  -5  12       21.33       19.97      9.23 o 
  -4  -4  12      241.12      230.92     75.63 o 
  -3  -4  12       22.85       18.10      4.96 o 
  -2  -4  12      329.10      292.56     56.58 o 
  -1  -4  12        7.77        9.92      6.03 o 
   0  -4  12      468.94      423.64    131.58 o 
   1  -4  12        3.59        5.45      8.31 o 
   2  -4  12      397.13      325.54     78.83 o 
  -4  -3  12        0.34       -0.86      1.99 o 
  -3  -3  12      340.37      309.66     62.98 o 
  -2  -3  12        5.05        4.90      2.32 o 
  -1  -3  12      129.10       88.36     60.56 o 
   0  -3  12       39.10       33.83      5.99 o 
   1  -3  12      201.27      225.31     82.81 o 
   2  -3  12       29.89       65.23     49.48 o 
   3  -3  12      354.36      439.64    324.63 o 
   4  -3  12        8.58        8.83      8.21 o 
  -4  -2  12      368.81      282.68     34.48 o 
  -3  -2  12       50.40       43.45     11.10 o 
  -2  -2  12      461.63      409.42    144.00 o 
  -1  -2  12       54.54       62.27     18.98 o 
   0  -2  12      676.69      792.93    147.09 o 
   1  -2  12        3.89       23.25     28.68 o 
   2  -2  12      379.52      397.78     54.87 o 
   3  -2  12        6.29        2.07      2.96 o 
   4  -2  12      166.06      217.28     84.64 o 
   5  -2  12        2.36       -9.56     13.02 o 
  -4  -1  12       32.83       17.54     17.55 o 
  -3  -1  12      262.87      280.99     72.36 o 
  -2  -1  12       81.63       93.82     30.61 o 
  -1  -1  12      508.87      704.53    115.95 o 
   0  -1  12       17.96       24.61     13.62 o 
   1  -1  12     1170.93     1743.85    213.14 o 
   2  -1  12        8.63       14.02     12.58 o 
   3  -1  12      510.32      604.00     89.94 o 
   4  -1  12       66.48       96.51     32.67 o 
   5  -1  12      200.34      212.49     45.45 o 
  -4   0  12      239.21      323.28     59.14 o 
  -3   0  12       16.18       17.54      4.51 o 
  -2   0  12      113.32      105.48     22.84 o 
  -1   0  12       99.91      122.00     29.78 o 
   0   0  12      143.63      235.04     35.51 o 
   1   0  12      155.54      189.81     45.79 o 
   2   0  12      133.12      192.02     55.02 o 
   3   0  12      153.74      145.12     24.26 o 
   4   0  12      198.36      418.55     49.24 o 
   5   0  12       64.56       65.11     15.81 o 
   6   0  12      183.93      172.85     52.19 o 
  -4   1  12        2.40       -1.36      1.90 o 
  -3   1  12      403.32      486.15     38.67 o 
  -2   1  12        7.15        9.92      4.49 o 
  -1   1  12     1172.77     1365.14    115.86 o 
   0   1  12       23.92       29.07     11.37 o 
   1   1  12      724.30      852.16     75.46 o 
   2   1  12        8.63       14.24      8.28 o 
   3   1  12      308.94      356.67     47.92 o 
   4   1  12        9.99        3.03      3.80 o 
   5   1  12      251.14      241.19     25.10 o 
   6   1  12       33.88       22.72     14.92 o 
  -4   2  12      270.18      306.42     24.95 o 
  -3   2  12        9.87        5.25      3.00 o 
  -2   2  12      583.99      553.03     38.63 o 
  -1   2  12        5.23        7.23      4.53 o 
   0   2  12      995.58     1075.28    154.55 o 
   1   2  12       43.40       38.88     10.87 o 
   2   2  12      535.16      511.25     49.77 o 
   3   2  12       97.55       80.49     27.95 o 
   4   2  12      561.32      707.53    171.66 o 
   5   2  12      183.25      195.25     22.05 o 
   6   2  12      373.08      328.02     32.15 o 
  -4   3  12       32.41       17.09      5.54 o 
  -3   3  12      268.50      264.61     43.84 o 
  -2   3  12       66.34       57.10     14.73 o 
  -1   3  12      309.90      319.88     29.26 o 
   0   3  12      482.65      379.81     51.15 o 
   1   3  12      366.96      362.78     62.75 o 
   2   3  12      443.27      433.37    114.78 o 
   3   3  12      574.64      690.29    211.66 o 
   4   3  12       37.70       24.63      9.56 o 
   5   3  12      396.58      327.46     41.86 o 
   6   3  12       88.39       80.51     15.67 o 
  -3   4  12        1.03        5.20      3.64 o 
  -2   4  12      391.93      350.01     34.54 o 
  -1   4  12        4.15        6.20      4.65 o 
   0   4  12      321.11      380.85     44.55 o 
   1   4  12        3.50       -2.03      5.04 o 
   2   4  12      107.36      106.19     21.46 o 
   3   4  12       14.39       14.34     15.51 o 
   4   4  12      103.15      117.91     34.74 o 
   5   4  12       45.80       48.45     12.41 o 
   6   4  12       46.07       45.88     11.34 o 
  -2   5  12      146.62      205.06     19.91 o 
  -1   5  12      228.82      260.11     32.62 o 
   0   5  12      186.08      187.14     31.18 o 
   1   5  12      272.82      233.57     43.67 o 
   2   5  12       39.25       45.17     11.02 o 
   3   5  12      297.67      289.22     43.59 o 
   4   5  12       95.74       90.88     21.91 o 
   5   5  12      231.89      185.61     70.73 o 
   6   5  12      147.30      159.74     25.77 o 
  -1   6  12      145.22      240.05     37.03 o 
   0   6  12      139.58      174.44     47.84 o 
   1   6  12      134.14      152.85     38.78 o 
   2   6  12      136.55      103.75     20.51 o 
   3   6  12       80.38       72.32     27.00 o 
   4   6  12      165.18      158.54     25.18 o 
   5   6  12       86.50      104.46     32.05 o 
   1   7  12      190.98      173.16     39.38 o 
   2   7  12       15.53        7.76     11.19 o 
   3   7  12      221.53      185.14     72.62 o 
   4   7  12       29.56       25.33     11.56 o 
  -3  -4  13       14.44        9.82      6.36 o 
  -2  -4  13      128.76      140.13     51.94 o 
  -1  -4  13        7.34        6.25      6.36 o 
   0  -4  13      324.32      370.61    124.08 o 
   1  -4  13        0.35       -0.11      6.90 o 
  -4  -3  13        4.57        2.02      2.78 o 
  -3  -3  13      300.10      354.71    123.28 o 
  -2  -3  13       17.09       11.08      5.23 o 
  -1  -3  13      199.63      156.51    129.56 o 
   0  -3  13       38.19       48.87     24.51 o 
   1  -3  13      237.48      323.59     76.98 o 
   2  -3  13        2.89        4.60     13.23 o 
   3  -3  13      321.70      311.85    293.55 o 
  -4  -2  13      200.05      236.64     86.04 o 
  -3  -2  13       36.50       13.64     14.52 o 
  -2  -2  13      250.06      276.62     99.53 o 
  -1  -2  13       45.10       72.61     38.63 o 
   0  -2  13      379.40      568.56     92.41 o 
   1  -2  13        6.90       17.66     16.26 o 
   2  -2  13      272.31      309.53     74.88 o 
   3  -2  13        1.19       -0.21      2.47 o 
   4  -2  13      201.48      330.16     72.83 o 
  -4  -1  13        7.28       12.14      6.52 o 
  -3  -1  13      257.91      348.99     99.03 o 
  -2  -1  13       32.09       38.30     14.55 o 
  -1  -1  13      372.83      567.43     73.39 o 
   0  -1  13        3.11        8.11     16.90 o 
   1  -1  13      694.32     1103.00    157.77 o 
   2  -1  13       12.31       19.28     15.91 o 
   3  -1  13      275.81      316.58     97.75 o 
   4  -1  13        1.74        3.66      3.05 o 
   5  -1  13      118.83      122.38     30.71 o 
  -4   0  13      337.03      444.34     48.67 o 
  -3   0  13        0.23       -0.07      3.81 o 
  -2   0  13      361.66      452.87     90.25 o 
  -1   0  13       27.11       24.70      8.75 o 
   0   0  13      580.12      884.90     80.68 o 
   1   0  13       63.68       79.11     28.65 o 
   2   0  13      359.23      380.06     81.87 o 
   3   0  13       13.01       16.69     12.75 o 
   4   0  13      314.79      380.90     40.85 o 
   5   0  13        0.88       -0.44      4.73 o 
  -4   1  13       11.87        4.51      2.29 o 
  -3   1  13      188.09      189.76     26.35 o 
  -2   1  13       12.40       19.29      6.83 o 
  -1   1  13      716.09      850.22     75.57 o 
   0   1  13        0.32        3.40      5.39 o 
   1   1  13      452.99      594.20     82.52 o 
   2   1  13       55.43       65.09     19.17 o 
   3   1  13      215.03      306.12     41.16 o 
   4   1  13       30.81       22.89      7.67 o 
   5   1  13      370.59      346.56     34.65 o 
   6   1  13        2.10        5.52      5.53 o 
  -4   2  13      152.11      185.32     19.71 o 
  -3   2  13       11.80       13.05      5.74 o 
  -2   2  13      263.73      238.86     22.10 o 
  -1   2  13       16.78       22.24      9.23 o 
   0   2  13      629.24      753.94    164.08 o 
   1   2  13       39.00       51.34     16.26 o 
   2   2  13      399.43      413.13     46.60 o 
   3   2  13       19.61       14.48      8.91 o 
   4   2  13      328.33      443.25    107.87 o 
   5   2  13        7.53        5.80      6.19 o 
   6   2  13       97.90      101.54     39.58 o 
  -3   3  13      406.17      368.32     58.37 o 
  -2   3  13        5.70       19.95      6.92 o 
  -1   3  13      306.95      317.86     31.24 o 
   0   3  13       35.05       31.31     10.41 o 
   1   3  13      145.81      129.27     20.20 o 
   2   3  13       14.30       11.96     10.22 o 
   3   3  13      419.82      415.98    109.95 o 
   4   3  13        0.80       -2.62      5.89 o 
   5   3  13      386.47      361.30     43.12 o 
   6   3  13       23.58       20.53      9.99 o 
  -3   4  13        3.02       -2.26      3.18 o 
  -2   4  13      444.90      411.03     33.36 o 
  -1   4  13       13.31       12.92      7.27 o 
   0   4  13      450.30      439.90     48.22 o 
   1   4  13       37.56       34.91     12.79 o 
   2   4  13      322.60      316.79     53.17 o 
   3   4  13       27.54       23.14      9.23 o 
   4   4  13      427.57      447.47    120.92 o 
   5   4  13       11.24       13.32      8.44 o 
   6   4  13      188.69      146.74     24.48 o 
  -2   5  13       21.22       32.73      8.13 o 
  -1   5  13      190.69      182.61     36.38 o 
   0   5  13       17.40       18.29     10.00 o 
   1   5  13      313.15      316.94     46.36 o 
   2   5  13        7.52       13.20      9.58 o 
   3   5  13      225.09      229.44     30.19 o 
   4   5  13       61.66       57.31     29.14 o 
   5   5  13       68.66       59.65     22.44 o 
   0   6  13       91.06      143.32     30.71 o 
   1   6  13       11.77       10.03     15.37 o 
   2   6  13      202.66      174.08     38.08 o 
   3   6  13       22.28       16.00      8.67 o 
   4   6  13      231.19      208.27     40.07 o 
   5   6  13       16.84       21.20     12.20 o 
  -3  -3  14       56.48       59.87     24.33 o 
  -2  -3  14       27.30       16.94      9.02 o 
  -1  -3  14       56.33       53.79     53.48 o 
   0  -3  14       30.53       30.49     22.43 o 
   1  -3  14       84.89      100.80     43.01 o 
   2  -3  14        4.06       24.67     23.41 o 
  -3  -2  14       48.43       61.71     18.71 o 
  -2  -2  14      414.51      649.88     84.12 o 
  -1  -2  14      108.88      196.12     46.32 o 
   0  -2  14      393.31      637.43    109.46 o 
   1  -2  14       82.55      120.79     71.31 o 
   2  -2  14      134.68      203.63     58.55 o 
   3  -2  14       75.13      104.61     40.78 o 
  -4  -1  14       42.86       41.73     10.85 o 
  -3  -1  14      111.48      202.23     51.50 o 
  -2  -1  14      116.64      248.46     76.12 o 
  -1  -1  14      219.43      397.22    113.73 o 
   0  -1  14        2.61        6.04     10.65 o 
   1  -1  14      507.75      829.20    130.13 o 
   2  -1  14        5.97        4.13     10.52 o 
   3  -1  14      313.63      393.07     57.53 o 
   4  -1  14        7.71        2.38      2.88 o 
  -4   0  14      237.09      331.00     42.27 o 
  -3   0  14       61.69       86.71     29.91 o 
  -2   0  14      237.53      294.16     84.37 o 
  -1   0  14       48.74       75.39     19.75 o 
   0   0  14      315.08      495.10     65.41 o 
   1   0  14       17.34       19.03     11.18 o 
   2   0  14      268.35      419.22     69.59 o 
   3   0  14       11.84       12.27     10.44 o 
   4   0  14      255.05      404.45     53.64 o 
   5   0  14        0.18        0.73      6.04 o 
  -4   1  14       34.64       19.86      6.89 o 
  -3   1  14      215.78      203.02     32.27 o 
  -2   1  14       14.03       17.10      8.07 o 
  -1   1  14      531.97      686.10     78.81 o 
   0   1  14       11.79        7.41      9.09 o 
   1   1  14      356.52      431.22     60.75 o 
   2   1  14       50.56       69.08     24.77 o 
   3   1  14      219.96      305.32     59.59 o 
   4   1  14        9.91       11.23      6.65 o 
   5   1  14      335.78      340.63     50.87 o 
  -3   2  14       25.78       26.25      6.53 o 
  -2   2  14      224.00      209.07     24.62 o 
  -1   2  14        5.04        0.64      3.83 o 
   0   2  14      454.45      579.46     58.18 o 
   1   2  14       30.30       28.00     15.07 o 
   2   2  14      360.35      367.29     48.59 o 
   3   2  14       45.07       62.13     20.70 o 
   4   2  14      376.42      504.04    101.44 o 
   5   2  14        5.11        8.19      5.87 o 
  -3   3  14      280.66      257.10     39.83 o 
  -2   3  14        0.58       -1.08      3.09 o 
  -1   3  14      202.32      225.76     25.92 o 
   0   3  14        2.31        9.65      7.61 o 
   1   3  14       93.79      122.12     27.24 o 
   2   3  14        7.60       -0.01     13.59 o 
   3   3  14      272.88      361.22     61.80 o 
   4   3  14        3.45        0.76      5.30 o 
   5   3  14      222.35      202.90     35.43 o 
  -2   4  14      361.74      280.66     27.04 o 
  -1   4  14        0.27        5.46      8.61 o 
   0   4  14      461.45      526.25     70.56 o 
   1   4  14        0.80       -2.03      5.26 o 
   2   4  14      269.30      254.11     42.23 o 
   3   4  14       11.27       13.53      8.64 o 
   4   4  14      241.95      232.47     68.65 o 
   5   4  14       14.43        8.06      7.04 o 
  -1   5  14       57.07       53.50     15.82 o 
   0   5  14       29.68       38.68     14.67 o 
   1   5  14      245.08      307.90     48.16 o 
   2   5  14       24.81       26.54     13.79 o 
   3   5  14      299.24      326.66     56.95 o 
   4   5  14        0.10        4.50      9.13 o 
   5   5  14       81.61       73.71     22.56 o 
   1   6  14        5.38        6.59      7.41 o 
   2   6  14      306.73      287.73     71.72 o 
   3   6  14        4.37        7.79      7.78 o 
  -2  -2  15      225.29      413.79    115.78 o 
  -1  -2  15       13.37       11.72     13.71 o 
   0  -2  15      355.07      685.50    218.44 o 
   1  -2  15       13.83       10.00     16.75 o 
   2  -2  15      196.72      368.38     92.31 o 
  -3  -1  15      133.56      250.80     44.09 o 
  -2  -1  15      211.81      362.53     59.27 o 
  -1  -1  15      176.65      338.36     70.96 o 
   0  -1  15       81.65      121.17     73.59 o 
   1  -1  15      191.38      287.85     68.88 o 
   2  -1  15       52.69       67.49     31.24 o 
   3  -1  15      123.27      138.19     22.41 o 
  -3   0  15       50.63       64.95     15.23 o 
  -2   0  15      154.54      264.32     79.44 o 
  -1   0  15       50.51       54.44     16.84 o 
   0   0  15      131.07      193.88     40.58 o 
   1   0  15       26.36       39.61     27.73 o 
   2   0  15      187.00      207.31     47.21 o 
   3   0  15       36.41       59.35     26.66 o 
   4   0  15      286.29      353.45     67.23 o 
  -3   1  15       69.93       60.10     13.48 o 
  -2   1  15       29.31       41.19     10.21 o 
  -1   1  15      158.73      215.86     54.01 o 
   0   1  15        7.14        2.87      8.31 o 
   1   1  15      111.13      165.20     32.61 o 
   2   1  15      101.82      184.68     34.95 o 
   3   1  15       63.81       84.03     42.49 o 
   4   1  15       28.25       22.26     16.41 o 
  -2   2  15      132.75      131.01     17.58 o 
  -1   2  15      114.46      148.84     22.90 o 
   0   2  15      337.97      482.28     83.81 o 
   1   2  15      152.18      177.87     56.86 o 
   2   2  15      285.35      351.35     52.59 o 
   3   2  15      120.01      147.73     31.94 o 
   4   2  15      203.45      286.81     59.62 o 
  -2   3  15       21.29       14.47      6.20 o 
  -1   3  15      240.44      215.75     30.98 o 
   0   3  15       61.26       62.32     15.37 o 
   1   3  15      236.55      276.52     41.07 o 
   2   3  15       28.76       35.75     16.70 o 
   3   3  15      420.02      573.26     94.14 o 
   4   3  15        0.61       -4.74     11.67 o 
  -1   4  15        2.18       -7.71      8.45 o 
   0   4  15      290.35      362.69     73.63 o 
   1   4  15        5.53       16.74     10.00 o 
   2   4  15      187.86      204.75     35.91 o 
   3   4  15        5.46        2.65      7.31 o 
   4   4  15      212.78      226.28     58.43 o 
   1   5  15      233.65      247.51     46.73 o 
   2   5  15       48.12       48.48     16.21 o 
   3   5  15      199.61      184.03     61.38 o 
  -1  -1  16       55.40       87.98     63.36 o 
   0  -1  16      103.25      210.25     65.09 o 
   1  -1  16       54.11       81.93     41.70 o 
  -1   0  16      234.35      359.41    117.39 o 
   0   0  16       92.01      160.90     31.81 o 
   1   0  16      240.82      387.70     95.49 o 
   2   0  16      104.04      144.34     34.34 o 
  -1   1  16      101.35       89.30     24.56 o 
   0   1  16       56.84       91.23     31.29 o 
   1   1  16      131.79      168.46     55.44 o 
   2   1  16      171.52      266.67     57.45 o 
   3   1  16      141.84      178.65     40.70 o 
  -1   2  16       16.59       16.75     10.03 o 
   0   2  16      330.02      539.20     81.84 o 
   1   2  16       22.83       31.89     16.09 o 
   2   2  16      362.71      485.36     89.87 o 
   3   2  16       29.04       42.68     22.65 o 
   0   3  16      146.39      170.93     29.10 o 
   1   3  16       49.29       48.99     17.59 o 
   2   3  16       61.13       88.98     25.70 o 
   3   3  16       70.90       77.56     32.41 o 
   1   4  16       41.91       32.69     16.28 o 
   2   4  16       88.28       92.22     24.88 o 
                                                 
